# Supplementary material for: Evolutionary significance of amino acid permease transporters in 17 plants from Chlorophyta to Angiospermae
Source: BMC Genomics. 2020 Jun 5;21:391. doi: 10.1186/s12864-020-6729-3 (PMC7275304; doi:10.1186/s12864-020-6729-3)
Supplement: Supplementary file 1 — Additional file 1. A part of information about all AAPs. The table includes protein length, location of Aa_trans, number of tranmembrane domains and exons, gene name, duplication events and group of each gene. [file 12864_2020_6729_MOESM1_ESM.xlsx]

## Sheet: supplement table 1
Protein Name	Protein Length (AA)	Location of Aa_trans Domain (AA)	NO. of Transmembrane Domains	NO. of exons	Gene Name	Tandem duplications	Segmental duplications	Group
Coccomyxa subellipsoidea						0	0
24967	450	41-438	11	13	estExt_Genewise1.C_130270			Group II
29311	458	50-441	9	10	estExt_Genewise1Plus.C_90121			Group II
31400	455	41-441	11	16	estExt_Genewise1Plus.C_200232			Group II
36205	472	34-457	10	16	fgenesh1_pm.6_#_53			Group I-1A
55902	460	37-450	10	9	Genemark1.4931_g			Group II
Sphagnum fallax						6	0
Sphfalx0000s0509.1	501	51-490	10	9	Sphfalx0000s0509			Group I-1B
Sphfalx0002s0399.1	465	44-451	9	8	Sphfalx0002s0399			Group II
Sphfalx0003s0314.1	489	66-477	9	7	Sphfalx0003s0314			Group II
Sphfalx0005s0083.1	500	27-461	10	8	Sphfalx0005s0083	a		Group II
Sphfalx0005s0085.1	500	27-462	10	8	Sphfalx0005s0085	a		Group II
Sphfalx0007s0031.1	492	40-479	9	8	Sphfalx0007s0031	b		Group I-1B
Sphfalx0007s0033.1	492	40-479	7	8	Sphfalx0007s0033	b		Group I-1B
Sphfalx0007s0047.1	500	88-484	11	8	Sphfalx0007s0047			Group II
Sphfalx0007s0128.1	425	49-429	7	8	Sphfalx0007s0128			Group II
Sphfalx0013s0130.1	463	36-449	9	8	Sphfalx0013s0130			Group II
Sphfalx0014s0033.1	463	49-447	11	8	Sphfalx0014s0033			Group II
Sphfalx0015s0259.1	421	1-410	8	6	Sphfalx0015s0259			Group I-1B
Sphfalx0018s0093.1	517	105-504	9	8	Sphfalx0018s0093			Group II
Sphfalx0025s0047.1	484	61-472	11	7	Sphfalx0025s0047			Group II
Sphfalx0026s0089.1	506	94-494	10	7	Sphfalx0026s0089			Group II
Sphfalx0040s0186.1	478	55-462	10	9	Sphfalx0040s0186			Group II
Sphfalx0065s0028.1	510	77-497	11	8	Sphfalx0065s0028	c		Group II
Sphfalx0065s0034.1	506	75-489	10	8	Sphfalx0065s0034	c		Group II
Sphfalx0075s0052.1	523	104-505	10	8	Sphfalx0075s0052			Group II
Sphfalx0084s0062.1	482	27-464	9	8	Sphfalx0084s0062	d		Group II
Sphfalx0084s0063.1	460	33-446	10	8	Sphfalx0084s0063	d		Group II
Sphfalx0104s0057.1	486	36-471	9	8	Sphfalx0104s0057			Group II
Sphfalx0168s0015.1	483	67-471	10	8	Sphfalx0168s0015			Group II
Sphfalx0193s0030.1	482	67-470	10	8	Sphfalx0193s0030	e		Group II
Sphfalx0193s0031.1	483	67-471	9	8	Sphfalx0193s0031	e		Group II
Sphfalx0257s0017.1	508	77-491	10	8	Sphfalx0257s0017			Group II
Sphfalx0333s0002.1	483	60-471	11	8	Sphfalx0333s0002			Group II
Sphfalx0362s0005.1	485	62-473	10	7	Sphfalx0362s0005	f		Group II
Sphfalx0362s0007.1	485	62-473	10	7	Sphfalx0362s0007	f		Group II
Sphfalx0616s0001.1	465	44-451	10	8	Sphfalx0616s0001			Group II
Physcomitrella patens						0	0
Pp3c3_11320	463	44-450	10	6	Pp3c3_11320			Group II
Pp3c6_1540	571	144-558	10	6	Pp3c6_1540			Group II
Pp3c8_19000	463	40-451	10	7	Pp3c8_19000			Group II
Pp3c9_4450	469	54-457	11	7	Pp3c9_4450			Group II
Pp3c11_19940	453	39-439	11	7	Pp3c11_19940			Group II
Pp3c13_12390	454	35-440	9	6	Pp3c13_12390			Group II
PpAAP9A(Pp3c13_3320)	491	55-484	10	9	Pp3c13_3320			Group I-1B
Pp3c14_9480	495	51-480	11	7	Pp3c14_9480			Group II
Pp3c17_11220	489	46-475	9	7	Pp3c17_11220			Group II
Pp3c21_14080	371	1-89/78-359	8	5	Pp3c21_14080			Group II
Pp3c23_12700	462	40-450	11	7	Pp3c23_12700			Group II
PpAAP9B(Pp3c24_6070)	492	42-481	10	7	Pp3c24_6070			Group I-1B
Marchantia polymorpha						1	0
Mapoly0004s0095.1	499	51-489	9	7	Mapoly0004s0095			Group I-1A
Mapoly0032s0115.1	465	42-453	9	7	Mapoly0032s0115	a		Group II
Mapoly0032s0116.1	462	39-450	11	7	Mapoly0032s0116	a		Group II
Mapoly0040s0055.1	617	193-605	10	7	Mapoly0040s0055			Group II
Mapoly0047s0067.1	502	57-490	11	8	Mapoly0047s0067			Group I-1B
Mapoly0052s0005.1	473	51-459	8	8	Mapoly0052s0005			Group II
Mapoly0107s0041.1	612	184-597	10	5	Mapoly0107s0041			Group II
Mapoly0130s0012.1	467	39-453	11	4	Mapoly0130s0012			Group I-1A
Mapoly0134s0048.1	512	64-501	8	8	Mapoly0134s0048			Group I-1A
Mapoly0170s0014.1	453	24-439	10	1	Mapoly0170s0014			Group I-1A
Selaginella moellendorffii						4	1
75458	428	8-414	10	7	75458			Group II
98385	453	22-417	9	9	98385			Group II
98878	498	73-486	10	5	98878	a		Group II
99162	508	85-496	10	5	99162	a		Group II
127260	431	11-417	10	7	127260	b		Group II
127270	451	22-415	10	7	127270	b		Group II
156907	446	22-431	11	7	156907			Group II
173454	469	29-455	10	7	173454			Group II
270979	474	49-460	8	8	270979	c		Group II
413158	403	22-154/123-367	6	8	413158	c	A	Group II
426884	430	58-305	6	6	426884	b	A	Group II
SmAAP10(442677)	486	34-475	9	6	442677	d		Group I-1B
SmAAP9A(442676)	494	43-481	12	7	442676	d		Group I-1A
SmAAP9B(166966)	459	23-446	10	7	166966			Group I-1A
SmAAP9C(90661)	471	24-460	10	6	90661			Group I-1B
Picea abies						0	0
pa_MA_101691g0010	420	39-124/114-323/319-409	9	7	MA_101691g0010			Group I-4
pa_MA_14300g0010	479	39-474	9	7	MA_14300g0010			Group I-3
pa_MA_165784g0010	479	33-467	10	7	MA_165784g0010			Group I-5
pa_MA_402129g0010	496	49-484	9	7	MA_402129g0010			Group I-1B
pa_MA_43770g0010	495	49-483	9	7	MA_43770g0010			Group I-4
pa_MA_6860g0010	451	11-447	10	7	MA_6860g0010			Group I-3
pa_MA_74043g0010	495	48-483	11	7	MA_74043g0010			Group I-1B
pa_MA_889393g0010	427	25-162/164-423	8	8	MA_889393g0010			Group I-3
pa_MA_902657g0010	465	25-461	10	7	MA_902657g0010			Group I-3
Amborella trichopoda						3	0
scaffold00001.289	596	43-484	10	5	evm_27.TU.AmTr_v1.0_scaffold00001.289			Group II
scaffold00002.493	434	27-464	10	7	evm_27.TU.AmTr_v1.0_scaffold00002.493			Group II
scaffold00005.76	443	36-471	11	7	evm_27.TU.AmTr_v1.0_scaffold00005.76			Group II
scaffold00015.85	455	23-461	11	7	evm_27.TU.AmTr_v1.0_scaffold00015.85			Group II
scaffold00017.258	498	9-446	9	4	evm_27.TU.AmTr_v1.0_scaffold00017.258			Group I-4
scaffold00029.259	483	20-453	11	7	evm_27.TU.AmTr_v1.0_scaffold00029.259			Group II
scaffold00033.53	483	21-460	9	7	evm_27.TU.AmTr_v1.0_scaffold00033.53	a		Group I-2
scaffold00033.54	476	30-429	9	7	evm_27.TU.AmTr_v1.0_scaffold00033.54	a		Group I-2
scaffold00040.261	442	21-430	10	7	evm_27.TU.AmTr_v1.0_scaffold00040.261			Group II
scaffold00059.251	548	16-418	11	5	evm_27.TU.AmTr_v1.0_scaffold00059.251			Group II
scaffold00061.89	458	29-440	9	7	evm_27.TU.AmTr_v1.0_scaffold00061.89			Group I-3
scaffold00071.161	460	171-584	10	6	evm_27.TU.AmTr_v1.0_scaffold00071.161	b		Group I-5
scaffold00071.165	473	30-426	11	6	evm_27.TU.AmTr_v1.0_scaffold00071.165	b		Group I-5
scaffold00071.167	474	70-468	11	6	evm_27.TU.AmTr_v1.0_scaffold00071.167	b		Group I-5
scaffold00166.19	441	123-536	11	8	evm_27.TU.AmTr_v1.0_scaffold00166.19	c		Group II
scaffold00166.21	460	31-445	10	8	evm_27.TU.AmTr_v1.0_scaffold00166.21	c		Group II
Arabidopsis thaliana						0	5
AtAAP1(AT1G58360)	486	37-472	9	6	AT1G58360		A	Group I-2
AtAAP2(AT5G09220)	494	46-481	9	7	AT5G09220		B,C	Group I-4
AtAAP3(AT1G77380)	477	30-464	9	7	AT1G77380		D,E	Group I-4
AtAAP4(AT5G63850)	467	19-454	9	7	AT5G63850		C,D	Group I-4
AtAAP5(AT1G44100)	481	28-468	10	5	AT1G44100		E	Group I-4
AtAAP6(AT5G49630)	482	33-470	10	6	AT5G49630			Group I-2
AtAAP7(AT5G23810)	468	26-463	10	7	AT5G23810		B	Group I-3
AtAAP8(AT1G10010)	476	28-463	9	6	AT1G10010		A	Group I-2
Solanum tuberosum						1	1
StAAP1(PGSC0003DMP400008841)	482	33-469	10	7	PGSC0003DMG400004961		A	Group I-2
StAAP2(PGSC0003DMP400006005)	465	24-455	8	1	PGSC0003DMG400003352			Group I-4
StAAP3(PGSC0003DMP400029354)	469	24-456	11	1	PGSC0003DMG400016801			Group I-4
StAAP4(PGSC0003DMP400020862)	474	28-463	10	7	PGSC0003DMG400011771			Group I-4
StAAP5(PGSC0003DMP400038554)	457	22-452	9	7	PGSC0003DMG400022255	a		Group I-3
StAAP6(PGSC0003DMP400038556)	473	35-468	11	7	PGSC0003DMG400022256	a		Group I-3
StAAP7(PGSC0003DMP400010690)	480	34-468	9	6	PGSC0003DMG400006021			Group I-4
StAAP8(PGSC0003DMP400020470)	489	38-474	9	7	PGSC0003DMG400011538		A	Group I-2
Zea mays						0	6
ZmAAAP09(GRMZM2G155491)	459	22-454	10	7	GRMZM2G155491		A	Group I-3
ZmAAAP14(GRMZM2G082434)	480	38-469	9	3	GRMZM2G082434			Group I-4
ZmAAAP17(GRMZM2G032304)	336	21-114/112-323	6	4	GRMZM2G032304		B	Group I-5
ZmAAAP18(GRMZM2G031167)	500	58-488	9	3	GRMZM2G031167		C	Group I-4
ZmAAAP21(GRMZM2G110195)	495	44-483	9	6	GRMZM2G110195		D	Group I-4
ZmAAAP22(GRMZM5G830545)	469	22-454	10	6	GRMZM5G830545		F	Group I-5
ZmAAAP29(GRMZM2G180547)	480	31-467	9	4	GRMZM2G180547		A	Group I-4
ZmAAAP33(GRMZM2G332505)	473	31-462	9	3	GRMZM2G332505			Group I-4
ZmAAAP36(GRMZM2G161641)	474	38-468	10	7	GRMZM2G161641			Group I-3
ZmAAAP45(AC205362.4_FG002)	485	20-471	9	4	AC205362.4_FG002			Group I-5
ZmAAAP46(GRMZM2G331283)	470	33-456	9	4	GRMZM2G331283		E	Group I-2
ZmAAAP52(GRMZM2G108023)	484	37-471	9	5	GRMZM2G108023			Group I-2
ZmAAAP54(GRMZM2G164814)	479	27-466	9	4	GRMZM2G164814		D,F	Group I-4
ZmAAAP55(GRMZM2G092945)	462	17-449	10	6	GRMZM2G092945		F	Group I-5
ZmAAAP56(GRMZM2G096407)	485	32-470	11	6	GRMZM2G096407			Group I-5
ZmAAAP59(GRMZM2G145989)	472	34-459	11	3	GRMZM2G145989		E	Group I-2
ZmAAAP60(GRMZM2G136300)	487	42-474	11	6	GRMZM2G136300			Group I-2
ZmAAAP64(GRMZM2G076593)	492	39-274/295-492	7	2	GRMZM2G076593		C	Group I-4
ZmAAAP65(GRMZM2G433162)	478	36-467	9	3	GRMZM2G433162			Group I-4
ZmAAAP66(GRMZM2G157168)	483	41-472	9	3	GRMZM2G157168		B	Group I-4
ZmAAAP67(GRMZM2G413943)	1268	827-1258	10	4	GRMZM2G413943			Group I-4
ZmAAAP69(GRMZM2G173597)	469	30-464	10	7	GRMZM2G173597			Group I-3
Oryza sativa						5	3
OsAAP1(LOC_Os07g04180)	488	39-475	9	6	LOC_Os07g04180			Group I-2
OsAAP2(LOC_Os06g12330)	485	40-472	11	6	LOC_Os06g12330	a		Group I-2
OsAAP3(LOC_Os06g36180)	488	42-475	11	6	LOC_Os06g36180	b		Group I-2
OsAAP4(LOC_Os12g09300)	469	18-456	9	5	LOC_Os12g09300	c		Group I-5
OsAAP5(LOC_Os01g65660)	466	17-452	11	6	LOC_Os01g65660	d		Group I-5
OsAAP6(LOC_Os01g65670)	467	20-454	11	4	LOC_Os01g65670	d	A	Group I-5
OsAAP7(LOC_Os05g34980)	497	42-484	9	4	LOC_Os05g34980		A,B	Group I-4
OsAAP8(LOC_Os01g66010)	489	41-477	9	4	LOC_Os01g66010	d	B	Group I-4
OsAAP9(LOC_Os02g01210)	519	71-506	9	5	LOC_Os02g01210			Group I-4
OsAAP10(LOC_Os02g49060)	470	29-465	10	7	LOC_Os02g49060			Group I-3
OsAAP11(LOC_Os11g09020)	477	35-465	9	3	LOC_Os11g09020		C	Group I-4
OsAAP12(LOC_Os12g09320)	469	30-457	9	1	LOC_Os12g09320	c		Group I-4
OsAAP13(LOC_Os04g39489)	467	29-462	9	7	LOC_Os04g39489			Group I-3
OsAAP14(LOC_Os04g56470)	470	23-465	9	7	LOC_Os04g56470			Group I-3
OsAAP15(LOC_Os12g08130)	476	34-465	9	3	LOC_Os12g08130	e		Group I-4
OsAAP16(LOC_Os12g08090)	476	34-465	9	3	LOC_Os12g08090	e	C	Group I-4
OsAAP17(LOC_Os06g12350)	508	44-494	9	4	LOC_Os06g12350	a		Group I-5
OsAAP18(LOC_Os06g36210)	475	35-461	10	3	LOC_Os06g36210	b		Group I-2
OsAAP19(LOC_Os04g41350)	412	32-118/114-399	7	4	LOC_Os04g41350			Group I-4
