# Supplementary material for: Evolutionary significance of amino acid permease transporters in 17 plants from Chlorophyta to Angiospermae
Source: BMC Genomics. 2020 Jun 5;21:391. doi: 10.1186/s12864-020-6729-3 (PMC7275304; doi:10.1186/s12864-020-6729-3)
Supplement: Supplementary file 2 — Additional file 2. The data of motifs for all AAPs and specific information for 10 motifs. [file 12864_2020_6729_MOESM2_ESM.xlsx]

## Sheet: supplement table3
Protein Name	E-VALUE	MOTIF DIAGRAM
Coccomyxa subellipsoidea
24967	5.9e-70	50-[Motif 1]-18-[Motif 8]-4-[Motif 9]-17-[Motif 6]-3-[Motif 3]-10-[Motif 7]-[Motif 4]-14-[Motif 5]-12-[Motif 3]-29-[Motif 2]-[Motif 10]-49
29311	8.4e-57	49-[Motif 1]-18-[Motif 8]-4-[Motif 9]-23-[Motif 6]-40-[Motif 7]-[Motif 4]-14-[Motif 5]-12-[Motif 3]-29-[Motif 2]-[Motif 10]-4-[Motif 2]-18
31400	7.8e-99	50-[Motif 1]-18-[Motif 8]-5-[Motif 9]-19-[Motif 6]-37-[Motif 7]-1-[Motif 4]-16-[Motif 5]-16-[Motif 3]-25-[Motif 2]-[Motif 10]-13-[Motif 2]-8
36205	9.6e-121	43-[Motif 1]-35-[Motif 9]-23-[Motif 6]-45-[Motif 7]-1-[Motif 4]-15-[Motif 5]-14-[Motif 3]-44-[Motif 2]-[Motif 10]-54
55902	5.9e-97	46-[Motif 1]-19-[Motif 8]-5-[Motif 9]-31-[Motif 6]-36-[Motif 7]-1-[Motif 4]-16-[Motif 5]-12-[Motif 3]-28-[Motif 2]-[Motif 10]-47
Sphagnum fallax
Sphfalx0000s0509.1	3.4e-181	60-[Motif 1]-22-[Motif 8]-4-[Motif 9]-24-[Motif 6]-48-[Motif 7]-1-[Motif 4]-16-[Motif 5]-14-[Motif 3]-43-[Motif 2]-[Motif 10]-8-[Motif 7]-21
Sphfalx0002s0399.1	1.3e-109	53-[Motif 1]-4-[Motif 10]-[Motif 8]-5-[Motif 9]-20-[Motif 6]-43-[Motif 7]-1-[Motif 4]-18-[Motif 5]-12-[Motif 3]-26-[Motif 2]-[Motif 10]-49
Sphfalx0003s0314.1	5.6e-77	75-[Motif 1]-21-[Motif 8]-56-[Motif 6]-39-[Motif 7]-[Motif 4]-14-[Motif 5]-19-[Motif 3]-29-[Motif 2]-[Motif 10]-51
Sphfalx0005s0083.1	6.5e-92	36-[Motif 1]-4-[Motif 10]-[Motif 8]-5-[Motif 9]-31-[Motif 6]-54-[Motif 7]-1-[Motif 4]-18-[Motif 5]-18-[Motif 3]-26-[Motif 2]-[Motif 10]-73
Sphfalx0005s0085.1	1.5e-91	36-[Motif 1]-4-[Motif 10]-[Motif 8]-5-[Motif 9]-31-[Motif 6]-54-[Motif 7]-1-[Motif 4]-18-[Motif 5]-18-[Motif 3]-26-[Motif 2]-[Motif 10]-73
Sphfalx0007s0031.1	1.7e-178	49-[Motif 1]-22-[Motif 8]-4-[Motif 9]-23-[Motif 6]-49-[Motif 7]-1-[Motif 4]-16-[Motif 5]-14-[Motif 3]-43-[Motif 2]-[Motif 10]-8-[Motif 7]-23
Sphfalx0007s0033.1	1.7e-176	49-[Motif 1]-22-[Motif 8]-4-[Motif 9]-23-[Motif 6]-49-[Motif 7]-1-[Motif 4]-16-[Motif 5]-14-[Motif 3]-43-[Motif 2]-[Motif 10]-8-[Motif 7]-23
Sphfalx0007s0047.1	2.6e-54	146-[Motif 8]-4-[Motif 9]-18-[Motif 6]-37-[Motif 7]-[Motif 4]-14-[Motif 5]-12-[Motif 3]-29-[Motif 2]-[Motif 10]-51
Sphfalx0007s0128.1	1.7e-107	58-[Motif 1]-21-[Motif 8]-47-[Motif 6]-37-[Motif 7]-1-[Motif 4]-18-[Motif 5]-12-[Motif 3]-26-[Motif 2]-[Motif 10]-20
Sphfalx0013s0130.1	4.8e-108	45-[Motif 1]-4-[Motif 10]-[Motif 8]-5-[Motif 9]-20-[Motif 6]-45-[Motif 7]-1-[Motif 4]-18-[Motif 5]-16-[Motif 3]-26-[Motif 2]-[Motif 10]-49
Sphfalx0014s0033.1	6.4e-70	59-[Motif 1]-19-[Motif 8]-4-[Motif 9]-19-[Motif 6]-38-[Motif 7]-[Motif 4]-14-[Motif 5]-12-[Motif 3]-29-[Motif 2]-[Motif 10]-50
Sphfalx0015s0259.1	1.3e-155	32-[Motif 8]-4-[Motif 9]-24-[Motif 6]-48-[Motif 7]-1-[Motif 4]-16-[Motif 5]-14-[Motif 3]-43-[Motif 2]-[Motif 10]-50
Sphfalx0018s0093.1	5.4e-57	115-[Motif 1]-18-[Motif 8]-4-[Motif 9]-70-[Motif 7]-[Motif 4]-14-[Motif 5]-12-[Motif 3]-29-[Motif 2]-[Motif 10]-51
Sphfalx0025s0047.1	3.8e-76	70-[Motif 1]-21-[Motif 8]-56-[Motif 6]-39-[Motif 7]-[Motif 4]-14-[Motif 5]-19-[Motif 3]-29-[Motif 2]-[Motif 10]-51
Sphfalx0026s0089.1	6.9e-56	104-[Motif 1]-18-[Motif 8]-4-[Motif 9]-18-[Motif 6]-37-[Motif 7]-[Motif 4]-14-[Motif 5]-12-[Motif 3]-29-[Motif 2]-[Motif 10]-51
Sphfalx0040s0186.1	1.4e-102	64-[Motif 1]-4-[Motif 10]-2-[Motif 8]-5-[Motif 9]-21-[Motif 6]-41-[Motif 7]-1-[Motif 4]-18-[Motif 5]-12-[Motif 3]-26-[Motif 2]-[Motif 10]-50
Sphfalx0065s0028.1	6.4e-47	87-[Motif 1]-18-[Motif 8]-5-[Motif 9]-29-[Motif 9]-9-[Motif 7]-[Motif 4]-14-[Motif 5]-12-[Motif 3]-46-[Motif 2]-[Motif 10]-52
Sphfalx0065s0034.1	2.2e-43	85-[Motif 1]-18-[Motif 8]-45-[Motif 5]-7-[Motif 9]-9-[Motif 7]-[Motif 4]-14-[Motif 5]-12-[Motif 3]-45-[Motif 2]-[Motif 10]-52
Sphfalx0075s0052.1	8.9e-53	114-[Motif 1]-18-[Motif 8]-4-[Motif 9]-21-[Motif 6]-37-[Motif 7]-[Motif 4]-14-[Motif 5]-12-[Motif 3]-30-[Motif 2]-[Motif 10]-54
Sphfalx0084s0062.1	1.3e-86	36-[Motif 1]-19-[Motif 8]-5-[Motif 9]-34-[Motif 6]-50-[Motif 7]-1-[Motif 4]-18-[Motif 5]-23-[Motif 3]-26-[Motif 2]-[Motif 10]-51
Sphfalx0084s0063.1	1.1e-108	42-[Motif 1]-4-[Motif 10]-[Motif 8]-5-[Motif 9]-20-[Motif 6]-45-[Motif 7]-1-[Motif 4]-18-[Motif 5]-16-[Motif 3]-26-[Motif 2]-[Motif 10]-49
Sphfalx0104s0057.1	2e-90	45-[Motif 1]-19-[Motif 8]-5-[Motif 9]-27-[Motif 6]-61-[Motif 7]-1-[Motif 4]-18-[Motif 5]-15-[Motif 3]-26-[Motif 2]-[Motif 10]-50
Sphfalx0168s0015.1	3.7e-50	77-[Motif 1]-18-[Motif 8]-4-[Motif 9]-72-[Motif 7]-[Motif 4]-14-[Motif 5]-12-[Motif 3]-31-[Motif 2]-[Motif 10]-51
Sphfalx0193s0030.1	3.2e-47	77-[Motif 1]-18-[Motif 8]-4-[Motif 9]-31-[Motif 7]-19-[Motif 7]-[Motif 4]-14-[Motif 5]-12-[Motif 3]-31-[Motif 2]-[Motif 10]-9-[Motif 9]-8
Sphfalx0193s0031.1	6.8e-47	77-[Motif 1]-18-[Motif 8]-110-[Motif 7]-[Motif 4]-14-[Motif 5]-12-[Motif 3]-31-[Motif 2]-[Motif 10]-9-[Motif 9]-8
Sphfalx0257s0017.1	2.6e-49	87-[Motif 1]-18-[Motif 8]-4-[Motif 9]-29-[Motif 9]-9-[Motif 7]-[Motif 4]-14-[Motif 5]-12-[Motif 3]-45-[Motif 2]-[Motif 10]-52
Sphfalx0333s0002.1	8.3e-82	69-[Motif 1]-21-[Motif 8]-5-[Motif 9]-17-[Motif 6]-39-[Motif 7]-[Motif 4]-14-[Motif 5]-19-[Motif 3]-29-[Motif 2]-[Motif 10]-51
Sphfalx0362s0005.1	1.9e-80	71-[Motif 1]-21-[Motif 8]-5-[Motif 9]-17-[Motif 6]-39-[Motif 7]-[Motif 4]-14-[Motif 5]-19-[Motif 3]-29-[Motif 2]-[Motif 10]-51
Sphfalx0362s0007.1	3e-80	71-[Motif 1]-21-[Motif 8]-5-[Motif 9]-17-[Motif 6]-39-[Motif 7]-[Motif 4]-14-[Motif 5]-19-[Motif 3]-29-[Motif 2]-[Motif 10]-51
Sphfalx0616s0001.1	1.6e-109	53-[Motif 1]-4-[Motif 10]-[Motif 8]-5-[Motif 9]-20-[Motif 6]-43-[Motif 7]-1-[Motif 4]-18-[Motif 5]-12-[Motif 3]-26-[Motif 2]-[Motif 10]-49
Physcomitrella patens
Pp3c3_11320	2.1e-80	53-[Motif 1]-21-[Motif 8]-5-[Motif 9]-17-[Motif 6]-39-[Motif 7]-[Motif 4]-14-[Motif 5]-14-[Motif 3]-29-[Motif 2]-[Motif 10]-52
Pp3c6_1540	1.4e-58	153-[Motif 1]-19-[Motif 8]-59-[Motif 6]-39-[Motif 7]-1-[Motif 4]-18-[Motif 5]-19-[Motif 3]-26-[Motif 2]-[Motif 10]-52
Pp3c8_19000	6.4e-76	49-[Motif 1]-21-[Motif 8]-56-[Motif 6]-39-[Motif 7]-[Motif 4]-14-[Motif 5]-19-[Motif 3]-29-[Motif 2]-[Motif 10]-51
Pp3c9_4450	1.6e-50	64-[Motif 1]-18-[Motif 8]-4-[Motif 9]-19-[Motif 6]-38-[Motif 7]-[Motif 4]-14-[Motif 5]-67-[Motif 2]-[Motif 10]-51
Pp3c11_19940	5.6e-72	49-[Motif 1]-19-[Motif 8]-4-[Motif 9]-18-[Motif 6]-39-[Motif 7]-[Motif 4]-14-[Motif 5]-12-[Motif 3]-29-[Motif 2]-[Motif 10]-5-[Motif 2]-17
Pp3c13_12390	3.3e-103	44-[Motif 1]-4-[Motif 10]-[Motif 8]-5-[Motif 9]-20-[Motif 6]-8-[Motif 5]-18-[Motif 7]-1-[Motif 4]-18-[Motif 5]-12-[Motif 3]-26-[Motif 2]-[Motif 10]-49
PpAAP9A(Pp3c13_3320)	2.3e-160	64-[Motif 1]-22-[Motif 8]-4-[Motif 9]-24-[Motif 6]-50-[Motif 7]-1-[Motif 4]-16-[Motif 5]-12-[Motif 3]-43-[Motif 2]-[Motif 10]-36
Pp3c14_9480	2.7e-104	60-[Motif 1]-4-[Motif 10]-[Motif 8]-5-[Motif 9]-20-[Motif 6]-65-[Motif 7]-1-[Motif 4]-18-[Motif 5]-12-[Motif 3]-26-[Motif 2]-[Motif 10]-13-[Motif 10]-22
Pp3c17_11220	4.2e-104	55-[Motif 1]-4-[Motif 10]-[Motif 8]-5-[Motif 9]-20-[Motif 6]-65-[Motif 7]-1-[Motif 4]-18-[Motif 5]-12-[Motif 3]-26-[Motif 2]-[Motif 10]-13-[Motif 10]-21
Pp3c21_14080	4.3e-46	11-[Motif 1]-18-[Motif 8]-75-[Motif 7]-[Motif 4]-14-[Motif 5]-12-[Motif 3]-29-[Motif 2]-[Motif 10]-25-[Motif 5]-2
Pp3c23_12700	2.7e-81	49-[Motif 1]-21-[Motif 8]-4-[Motif 9]-17-[Motif 6]-39-[Motif 7]-[Motif 4]-14-[Motif 5]-19-[Motif 3]-29-[Motif 2]-[Motif 10]-51
PpAAP9B(Pp3c24_6070)	2.9e-174	51-[Motif 1]-22-[Motif 8]-4-[Motif 9]-24-[Motif 6]-48-[Motif 7]-1-[Motif 4]-16-[Motif 5]-14-[Motif 3]-43-[Motif 2]-[Motif 10]-50
Marchantia polymorpha
Mapoly0004s0095.1	1.9e-149	60-[Motif 1]-22-[Motif 8]-4-[Motif 9]-24-[Motif 6]-47-[Motif 7]-1-[Motif 4]-16-[Motif 5]-14-[Motif 3]-43-[Motif 2]-[Motif 10]-9-[Motif 9]-6
Mapoly0032s0115.1	2.7e-77	51-[Motif 1]-21-[Motif 8]-5-[Motif 9]-17-[Motif 6]-39-[Motif 7]-[Motif 4]-14-[Motif 5]-19-[Motif 3]-29-[Motif 2]-[Motif 10]-51
Mapoly0032s0116.1	2.7e-71	48-[Motif 1]-21-[Motif 8]-5-[Motif 9]-17-[Motif 6]-39-[Motif 7]-[Motif 4]-14-[Motif 5]-19-[Motif 3]-29-[Motif 2]-[Motif 10]-51
Mapoly0040s0055.1	1.1e-62	60-[Motif 4]-127-[Motif 1]-19-[Motif 8]-5-[Motif 9]-19-[Motif 6]-38-[Motif 7]-1-[Motif 4]-18-[Motif 5]-19-[Motif 3]-26-[Motif 2]-[Motif 10]-51
Mapoly0047s0067.1	6.4e-159	66-[Motif 1]-22-[Motif 8]-4-[Motif 9]-24-[Motif 6]-44-[Motif 7]-1-[Motif 4]-16-[Motif 5]-12-[Motif 3]-43-[Motif 2]-[Motif 10]-51
Mapoly0052s0005.1	2.8e-107	60-[Motif 1]-4-[Motif 10]-[Motif 8]-66-[Motif 6]-37-[Motif 7]-1-[Motif 4]-18-[Motif 5]-12-[Motif 3]-26-[Motif 2]-[Motif 10]-49
Mapoly0107s0041.1	2.3e-63	193-[Motif 1]-19-[Motif 8]-60-[Motif 6]-38-[Motif 7]-1-[Motif 4]-18-[Motif 5]-19-[Motif 3]-26-[Motif 2]-[Motif 10]-53
Mapoly0130s0012.1	1.7e-143	27-[Motif 4]-6-[Motif 1]-20-[Motif 8]-4-[Motif 9]-24-[Motif 6]-39-[Motif 7]-1-[Motif 4]-19-[Motif 5]-14-[Motif 3]-26-[Motif 2]-[Motif 10]-53
Mapoly0134s0048.1	1.5e-148	73-[Motif 1]-22-[Motif 8]-4-[Motif 9]-24-[Motif 6]-46-[Motif 7]-1-[Motif 4]-16-[Motif 5]-14-[Motif 3]-43-[Motif 2]-[Motif 10]-8-[Motif 7]-21
Mapoly0170s0014.1	1.8e-140	33-[Motif 1]-20-[Motif 8]-4-[Motif 9]-24-[Motif 6]-40-[Motif 7]-1-[Motif 4]-19-[Motif 5]-14-[Motif 3]-26-[Motif 2]-[Motif 10]-53
Selaginella moellendorffii
75458	1.5e-89	17-[Motif 1]-18-[Motif 8]-5-[Motif 9]-23-[Motif 6]-38-[Motif 7]-1-[Motif 4]-18-[Motif 5]-14-[Motif 3]-26-[Motif 2]-[Motif 10]-7-[Motif 9]-8
98385	1.7e-61	31-[Motif 1]-14-[Motif 8]-18-[Motif 5]-27-[Motif 6]-32-[Motif 7]-1-[Motif 4]-18-[Motif 5]-14-[Motif 3]-27-[Motif 2]-[Motif 10]-9-[Motif 3]-37
98878	1.3e-63	46-[Motif 6]-21-[Motif 1]-19-[Motif 8]-59-[Motif 6]-38-[Motif 7]-1-[Motif 4]-18-[Motif 5]-19-[Motif 3]-26-[Motif 2]-[Motif 10]-51
99162	7.3e-70	58-[Motif 6]-21-[Motif 1]-19-[Motif 8]-59-[Motif 6]-38-[Motif 7]-1-[Motif 4]-18-[Motif 5]-18-[Motif 3]-26-[Motif 2]-[Motif 10]-50
127260	4.8e-108	20-[Motif 1]-4-[Motif 10]-[Motif 8]-22-[Motif 8]-19-[Motif 6]-38-[Motif 7]-1-[Motif 4]-18-[Motif 5]-13-[Motif 3]-26-[Motif 2]-[Motif 10]-6-[Motif 2]-15
127270	8.1e-88	31-[Motif 1]-18-[Motif 8]-19-[Motif 5]-27-[Motif 6]-32-[Motif 7]-1-[Motif 4]-18-[Motif 5]-13-[Motif 3]-21-[Motif 2]-[Motif 10]-9-[Motif 3]-37
156907	1.4e-78	31-[Motif 1]-21-[Motif 8]-55-[Motif 6]-39-[Motif 7]-[Motif 4]-14-[Motif 5]-19-[Motif 3]-29-[Motif 2]-[Motif 10]-53
173454	5.7e-71	37-[Motif 1]-1-[Motif 5]-3-[Motif 8]-5-[Motif 9]-25-[Motif 6]-51-[Motif 7]-2-[Motif 4]-18-[Motif 5]-18-[Motif 3]-26-[Motif 2]-[Motif 10]-49
270979	5.3e-113	58-[Motif 1]-4-[Motif 10]-[Motif 8]-5-[Motif 9]-23-[Motif 6]-43-[Motif 7]-1-[Motif 4]-18-[Motif 5]-13-[Motif 3]-26-[Motif 2]-[Motif 10]-49
413158	4.3e-77	31-[Motif 1]-18-[Motif 8]-63-[Motif 7]-1-[Motif 4]-18-[Motif 5]-13-[Motif 3]-17-[Motif 2]-[Motif 10]-10-[Motif 3]-37
426884	7e-37	110-[Motif 5]-27-[Motif 6]-32-[Motif 7]-1-[Motif 4]-18-[Motif 5]-13-[Motif 3]-123
SmAAP10(442677)	1.2e-150	43-[Motif 1]-22-[Motif 8]-4-[Motif 9]-27-[Motif 6]-45-[Motif 7]-1-[Motif 4]-16-[Motif 5]-14-[Motif 3]-45-[Motif 2]-[Motif 10]-50
SmAAP9A(442676)	5.3e-175	52-[Motif 1]-22-[Motif 8]-4-[Motif 9]-24-[Motif 6]-47-[Motif 7]-1-[Motif 4]-16-[Motif 5]-14-[Motif 3]-43-[Motif 2]-[Motif 10]-52
SmAAP9B(166966)	2.4e-163	32-[Motif 1]-22-[Motif 8]-4-[Motif 9]-25-[Motif 6]-34-[Motif 7]-1-[Motif 4]-16-[Motif 5]-13-[Motif 3]-41-[Motif 2]-[Motif 10]-52
SmAAP9C(90661)	1.7e-180	33-[Motif 1]-22-[Motif 8]-4-[Motif 9]-24-[Motif 6]-45-[Motif 7]-1-[Motif 4]-16-[Motif 5]-14-[Motif 3]-43-[Motif 2]-[Motif 10]-50
Picea abies
pa_MA_101691g0010	5.7e-142	48-[Motif 1]-22-[Motif 8]-37-[Motif 6]-43-[Motif 7]-1-[Motif 4]-16-[Motif 5]-14-[Motif 3]-4-[Motif 2]-[Motif 10]-50
pa_MA_14300g0010	1.1e-161	48-[Motif 1]-23-[Motif 8]-4-[Motif 9]-24-[Motif 6]-44-[Motif 7]-1-[Motif 4]-16-[Motif 5]-14-[Motif 3]-43-[Motif 2]-[Motif 10]-8-[Motif 7]-14
pa_MA_165784g0010	5e-153	42-[Motif 1]-22-[Motif 8]-4-[Motif 9]-24-[Motif 6]-43-[Motif 7]-1-[Motif 4]-16-[Motif 5]-14-[Motif 3]-43-[Motif 2]-[Motif 10]-13-[Motif 2]-10
pa_MA_402129g0010	6.8e-177	58-[Motif 1]-22-[Motif 8]-4-[Motif 9]-24-[Motif 6]-44-[Motif 7]-1-[Motif 4]-16-[Motif 5]-14-[Motif 3]-43-[Motif 2]-[Motif 10]-6-[Motif 2]-17
pa_MA_43770g0010	8.9e-174	58-[Motif 1]-22-[Motif 8]-4-[Motif 9]-24-[Motif 6]-43-[Motif 7]-1-[Motif 4]-16-[Motif 5]-14-[Motif 3]-43-[Motif 2]-[Motif 10]-51
pa_MA_6860g0010	8.4e-152	20-[Motif 1]-23-[Motif 8]-4-[Motif 9]-24-[Motif 6]-44-[Motif 7]-1-[Motif 4]-16-[Motif 5]-14-[Motif 3]-43-[Motif 2]-[Motif 10]-43
pa_MA_74043g0010	5e-177	57-[Motif 1]-22-[Motif 8]-4-[Motif 9]-24-[Motif 6]-44-[Motif 7]-1-[Motif 4]-16-[Motif 5]-14-[Motif 3]-43-[Motif 2]-[Motif 10]-6-[Motif 2]-17
pa_MA_889393g0010	1.1e-141	34-[Motif 1]-23-[Motif 8]-4-[Motif 9]-45-[Motif 7]-1-[Motif 4]-16-[Motif 5]-14-[Motif 3]-43-[Motif 2]-[Motif 10]-43
pa_MA_902657g0010	1.3e-148	34-[Motif 1]-23-[Motif 8]-4-[Motif 9]-24-[Motif 6]-44-[Motif 7]-1-[Motif 4]-16-[Motif 5]-14-[Motif 3]-14-[Motif 3]-4-[Motif 2]-[Motif 10]-43
Amborella trichopoda
scaffold00001.289	2e-65	180-[Motif 1]-19-[Motif 8]-5-[Motif 9]-21-[Motif 6]-38-[Motif 7]-1-[Motif 4]-18-[Motif 5]-19-[Motif 3]-26-[Motif 2]-65
scaffold00002.493	2.7e-66	26-[Motif 1]-18-[Motif 8]-4-[Motif 9]-17-[Motif 6]-39-[Motif 7]-[Motif 4]-14-[Motif 5]-12-[Motif 3]-30-[Motif 2]-[Motif 10]-55
scaffold00005.76	4.5e-108	39-[Motif 1]-4-[Motif 10]-[Motif 8]-5-[Motif 9]-18-[Motif 6]-37-[Motif 7]-1-[Motif 4]-18-[Motif 5]-12-[Motif 3]-26-[Motif 2]-[Motif 10]-49
scaffold00015.85	1.4e-70	38-[Motif 1]-21-[Motif 8]-56-[Motif 6]-39-[Motif 7]-[Motif 4]-14-[Motif 5]-19-[Motif 3]-29-[Motif 2]-[Motif 10]-54
scaffold00017.258	2.2e-178	52-[Motif 1]-22-[Motif 8]-4-[Motif 9]-24-[Motif 6]-49-[Motif 7]-1-[Motif 4]-16-[Motif 5]-14-[Motif 3]-44-[Motif 2]-[Motif 10]-53
scaffold00029.259	3.1e-50	94-[Motif 9]-[Motif 8]-4-[Motif 9]-70-[Motif 7]-[Motif 4]-14-[Motif 5]-12-[Motif 3]-30-[Motif 2]-[Motif 10]-6-[Motif 9]-11
scaffold00033.53	3.2e-148	45-[Motif 1]-22-[Motif 8]-4-[Motif 9]-24-[Motif 6]-45-[Motif 7]-1-[Motif 4]-16-[Motif 5]-14-[Motif 3]-42-[Motif 2]-[Motif 10]-51
scaffold00033.54	2.4e-142	36-[Motif 1]-22-[Motif 8]-4-[Motif 9]-24-[Motif 6]-45-[Motif 7]-1-[Motif 4]-17-[Motif 5]-14-[Motif 3]-43-[Motif 2]-[Motif 10]-51
scaffold00040.261	3e-78	30-[Motif 1]-21-[Motif 8]-5-[Motif 9]-17-[Motif 6]-38-[Motif 7]-[Motif 4]-14-[Motif 5]-18-[Motif 3]-[Motif 8]-8-[Motif 2]-[Motif 10]-51
scaffold00059.251	7.4e-64	96-[Motif 6]-21-[Motif 1]-19-[Motif 8]-60-[Motif 6]-12-[Motif 10]-11-[Motif 7]-1-[Motif 4]-18-[Motif 5]-19-[Motif 3]-26-[Motif 2]-65
scaffold00061.89	3.9e-145	29-[Motif 1]-23-[Motif 8]-4-[Motif 9]-24-[Motif 6]-41-[Motif 7]-1-[Motif 4]-16-[Motif 5]-14-[Motif 3]-43-[Motif 2]-[Motif 10]-44
scaffold00071.161	9.8e-142	18-[Motif 1]-22-[Motif 8]-4-[Motif 9]-24-[Motif 6]-45-[Motif 7]-1-[Motif 4]-16-[Motif 5]-14-[Motif 3]-45-[Motif 2]-[Motif 10]-10-[Motif 9]-8
scaffold00071.165	1e-138	30-[Motif 1]-22-[Motif 8]-4-[Motif 9]-24-[Motif 6]-4-[Motif 2]-14-[Motif 7]-1-[Motif 4]-16-[Motif 5]-14-[Motif 3]-45-[Motif 2]-[Motif 10]-10-[Motif 9]-8
scaffold00071.167	7.8e-153	32-[Motif 1]-22-[Motif 8]-4-[Motif 9]-24-[Motif 6]-45-[Motif 7]-1-[Motif 4]-16-[Motif 5]-14-[Motif 3]-45-[Motif 2]-[Motif 10]-13-[Motif 2]-11
scaffold00166.19	1.7e-42	40-[Motif 1]-18-[Motif 8]-45-[Motif 2]-34-[Motif 7]-[Motif 4]-14-[Motif 5]-12-[Motif 3]-29-[Motif 2]-[Motif 10]-24-[Motif 3]-2
scaffold00166.21	1.1e-41	40-[Motif 1]-18-[Motif 8]-4-[Motif 9]-19-[Motif 3]-44-[Motif 7]-[Motif 4]-14-[Motif 5]-12-[Motif 3]-29-[Motif 2]-[Motif 10]-51
Arabidopsis thaliana
AtAAP1(AT1G58360)	2.2e-172	46-[Motif 1]-22-[Motif 8]-4-[Motif 9]-24-[Motif 6]-44-[Motif 7]-1-[Motif 4]-16-[Motif 5]-14-[Motif 3]-43-[Motif 2]-[Motif 10]-13-[Motif 2]-12
AtAAP2(AT5G09220)	8e-181	55-[Motif 1]-22-[Motif 8]-4-[Motif 9]-24-[Motif 6]-43-[Motif 7]-1-[Motif 4]-16-[Motif 5]-14-[Motif 3]-44-[Motif 2]-[Motif 10]-52
AtAAP3(AT1G77380)	7.7e-190	39-[Motif 1]-22-[Motif 8]-4-[Motif 9]-24-[Motif 6]-43-[Motif 7]-1-[Motif 4]-16-[Motif 5]-14-[Motif 3]-4-[Motif 4]-24-[Motif 2]-[Motif 10]-10-[Motif 9]-8
AtAAP4(AT5G63850)	9.2e-182	28-[Motif 1]-22-[Motif 8]-4-[Motif 9]-24-[Motif 6]-43-[Motif 7]-1-[Motif 4]-16-[Motif 5]-14-[Motif 3]-44-[Motif 2]-[Motif 10]-52
AtAAP5(AT1G44100)	1.9e-170	37-[Motif 1]-22-[Motif 8]-4-[Motif 9]-24-[Motif 6]-49-[Motif 7]-1-[Motif 4]-16-[Motif 5]-14-[Motif 3]-43-[Motif 2]-[Motif 10]-52
AtAAP6(AT5G49630)	1e-180	42-[Motif 1]-22-[Motif 8]-4-[Motif 9]-24-[Motif 6]-45-[Motif 7]-1-[Motif 4]-17-[Motif 5]-14-[Motif 3]-43-[Motif 2]-[Motif 10]-51
AtAAP7(AT5G23810)	3.6e-140	35-[Motif 1]-23-[Motif 8]-4-[Motif 9]-26-[Motif 6]-41-[Motif 7]-1-[Motif 4]-16-[Motif 5]-14-[Motif 3]-45-[Motif 2]-[Motif 10]-13-[Motif 2]-3
AtAAP8(AT1G10010)	6.7e-165	37-[Motif 1]-22-[Motif 8]-4-[Motif 9]-24-[Motif 6]-44-[Motif 7]-1-[Motif 4]-16-[Motif 5]-14-[Motif 3]-43-[Motif 2]-[Motif 10]-13-[Motif 2]-11
Solanum tuberosum
StAAP1(PGSC0003DMP400008841)	4.3e-177	42-[Motif 1]-22-[Motif 8]-4-[Motif 9]-24-[Motif 6]-45-[Motif 7]-1-[Motif 4]-16-[Motif 5]-14-[Motif 3]-43-[Motif 2]-[Motif 10]-11-[Motif 3]-16
StAAP2(PGSC0003DMP400006005)	1e-156	33-[Motif 1]-22-[Motif 8]-4-[Motif 9]-25-[Motif 6]-38-[Motif 7]-1-[Motif 4]-17-[Motif 5]-14-[Motif 3]-43-[Motif 2]-[Motif 10]-16-[Motif 2]-5
StAAP3(PGSC0003DMP400029354)	3.9e-162	33-[Motif 1]-22-[Motif 8]-4-[Motif 9]-24-[Motif 6]-41-[Motif 7]-1-[Motif 4]-16-[Motif 5]-14-[Motif 3]-43-[Motif 2]-[Motif 10]-9-[Motif 9]-9
StAAP4(PGSC0003DMP400020862)	2.7e-189	37-[Motif 1]-22-[Motif 8]-4-[Motif 9]-24-[Motif 6]-44-[Motif 7]-1-[Motif 4]-16-[Motif 5]-14-[Motif 3]-43-[Motif 2]-[Motif 10]-9-[Motif 9]-7
StAAP5(PGSC0003DMP400038554)	1.1e-159	31-[Motif 1]-22-[Motif 8]-4-[Motif 9]-24-[Motif 6]-41-[Motif 7]-1-[Motif 4]-16-[Motif 5]-12-[Motif 3]-43-[Motif 2]-[Motif 10]-13-[Motif 2]-3
StAAP6(PGSC0003DMP400038556)	2.9e-138	44-[Motif 1]-4-[Motif 10]-4-[Motif 8]-4-[Motif 9]-24-[Motif 6]-41-[Motif 7]-1-[Motif 4]-16-[Motif 5]-14-[Motif 3]-43-[Motif 2]-[Motif 10]-44
StAAP7(PGSC0003DMP400010690)	2.5e-183	43-[Motif 1]-22-[Motif 8]-4-[Motif 9]-24-[Motif 6]-43-[Motif 7]-1-[Motif 4]-16-[Motif 5]-14-[Motif 3]-43-[Motif 2]-[Motif 10]-9-[Motif 9]-8
StAAP8(PGSC0003DMP400020470)	5.6e-165	47-[Motif 1]-22-[Motif 8]-4-[Motif 9]-24-[Motif 6]-45-[Motif 7]-1-[Motif 4]-16-[Motif 5]-14-[Motif 3]-43-[Motif 2]-[Motif 10]-54
Zea mays
ZmAAAP09(GRMZM2G155491)	8.6e-151	31-[Motif 1]-22-[Motif 8]-4-[Motif 9]-24-[Motif 6]-41-[Motif 7]-1-[Motif 4]-16-[Motif 5]-14-[Motif 3]-43-[Motif 2]-[Motif 10]-44
ZmAAAP14(GRMZM2G082434)	5.2e-177	47-[Motif 1]-22-[Motif 8]-4-[Motif 9]-24-[Motif 6]-44-[Motif 7]-1-[Motif 4]-17-[Motif 5]-14-[Motif 3]-38-[Motif 2]-[Motif 10]-50
ZmAAAP17(GRMZM2G032304)	5.5e-81	30-[Motif 1]-23-[Motif 8]-32-[Motif 5]-14-[Motif 3]-51-[Motif 2]-[Motif 10]-16-[Motif 2]-8
ZmAAAP18(GRMZM2G031167)	4.9e-189	67-[Motif 1]-22-[Motif 8]-4-[Motif 9]-24-[Motif 6]-44-[Motif 7]-1-[Motif 4]-17-[Motif 5]-14-[Motif 3]-38-[Motif 2]-[Motif 10]-50
ZmAAAP21(GRMZM2G110195)	4e-180	53-[Motif 1]-22-[Motif 8]-4-[Motif 9]-24-[Motif 6]-43-[Motif 7]-1-[Motif 4]-17-[Motif 5]-14-[Motif 3]-47-[Motif 2]-[Motif 10]-51
ZmAAAP22(GRMZM5G830545)	3.2e-158	31-[Motif 1]-22-[Motif 8]-4-[Motif 9]-24-[Motif 6]-42-[Motif 7]-1-[Motif 4]-16-[Motif 5]-13-[Motif 3]-45-[Motif 2]-[Motif 10]-7-[Motif 7]-24
ZmAAAP29(GRMZM2G180547)	3.3e-153	40-[Motif 1]-22-[Motif 8]-4-[Motif 9]-24-[Motif 6]-45-[Motif 7]-1-[Motif 4]-17-[Motif 5]-14-[Motif 3]-42-[Motif 2]-[Motif 10]-10-[Motif 9]-8
ZmAAAP33(GRMZM2G332505)	7.9e-182	40-[Motif 1]-22-[Motif 8]-4-[Motif 9]-24-[Motif 6]-44-[Motif 7]-1-[Motif 4]-17-[Motif 5]-14-[Motif 3]-38-[Motif 2]-[Motif 10]-50
ZmAAAP36(GRMZM2G161641)	1.1e-143	47-[Motif 1]-24-[Motif 8]-4-[Motif 9]-25-[Motif 6]-41-[Motif 7]-1-[Motif 4]-16-[Motif 5]-14-[Motif 3]-39-[Motif 2]-[Motif 10]-44
ZmAAAP45(AC205362.4_FG002)	3.3e-147	29-[Motif 1]-22-[Motif 8]-4-[Motif 9]-25-[Motif 6]-47-[Motif 7]-1-[Motif 4]-16-[Motif 5]-14-[Motif 3]-56-[Motif 2]-[Motif 10]-16-[Motif 2]-8
ZmAAAP46(GRMZM2G331283)	8.5e-167	42-[Motif 1]-7-[Motif 5]-[Motif 8]-4-[Motif 9]-24-[Motif 6]-45-[Motif 7]-1-[Motif 4]-16-[Motif 5]-12-[Motif 3]-33-[Motif 2]-[Motif 10]-8-[Motif 7]-23
ZmAAAP52(GRMZM2G108023)	5.4e-169	46-[Motif 1]-23-[Motif 8]-4-[Motif 9]-24-[Motif 6]-44-[Motif 7]-1-[Motif 4]-16-[Motif 5]-14-[Motif 3]-41-[Motif 2]-[Motif 10]-11-[Motif 3]-16
ZmAAAP54(GRMZM2G164814)	4.3e-182	36-[Motif 1]-22-[Motif 8]-4-[Motif 9]-24-[Motif 6]-43-[Motif 7]-1-[Motif 4]-17-[Motif 5]-14-[Motif 3]-47-[Motif 2]-[Motif 10]-52
ZmAAAP55(GRMZM2G092945)	1.3e-154	26-[Motif 1]-22-[Motif 8]-4-[Motif 9]-24-[Motif 6]-44-[Motif 7]-1-[Motif 4]-16-[Motif 5]-12-[Motif 3]-42-[Motif 2]-[Motif 10]-52
ZmAAAP56(GRMZM2G096407)	7e-155	41-[Motif 1]-22-[Motif 8]-4-[Motif 9]-26-[Motif 6]-43-[Motif 7]-1-[Motif 4]-16-[Motif 5]-13-[Motif 3]-47-[Motif 2]-[Motif 10]-8-[Motif 7]-24
ZmAAAP59(GRMZM2G145989)	8.8e-175	43-[Motif 1]-22-[Motif 8]-4-[Motif 9]-24-[Motif 6]-44-[Motif 7]-1-[Motif 4]-16-[Motif 5]-14-[Motif 3]-33-[Motif 2]-[Motif 10]-8-[Motif 7]-23
ZmAAAP60(GRMZM2G136300)	2.4e-169	51-[Motif 1]-22-[Motif 8]-4-[Motif 9]-24-[Motif 6]-44-[Motif 7]-1-[Motif 4]-16-[Motif 5]-14-[Motif 3]-40-[Motif 2]-[Motif 10]-52
ZmAAAP64(GRMZM2G076593)	2.7e-182	48-[Motif 1]-22-[Motif 8]-4-[Motif 9]-24-[Motif 6]-44-[Motif 7]-35-[Motif 4]-17-[Motif 5]-14-[Motif 3]-38-[Motif 2]-[Motif 10]-27
ZmAAAP65(GRMZM2G433162)	2e-186	45-[Motif 1]-22-[Motif 8]-4-[Motif 9]-24-[Motif 6]-44-[Motif 7]-1-[Motif 4]-17-[Motif 5]-14-[Motif 3]-38-[Motif 2]-[Motif 10]-10-[Motif 9]-6
ZmAAAP66(GRMZM2G157168)	3.2e-189	50-[Motif 1]-22-[Motif 8]-4-[Motif 9]-24-[Motif 6]-44-[Motif 7]-1-[Motif 4]-17-[Motif 5]-14-[Motif 3]-38-[Motif 2]-[Motif 10]-50
ZmAAAP67(GRMZM2G413943)	5.2e-184	320-[Motif 6]-302-[Motif 3]-174-[Motif 1]-22-[Motif 8]-4-[Motif 9]-24-[Motif 6]-44-[Motif 7]-1-[Motif 4]-17-[Motif 5]-14-[Motif 3]-38-[Motif 2]-[Motif 10]-50
ZmAAAP69(GRMZM2G173597)	4.8e-151	39-[Motif 1]-23-[Motif 8]-4-[Motif 9]-24-[Motif 6]-41-[Motif 7]-1-[Motif 4]-16-[Motif 5]-14-[Motif 3]-44-[Motif 2]-[Motif 10]-44
Oryza sativa
OsAAP1(LOC_Os07g04180)	2.4e-171	48-[Motif 1]-22-[Motif 8]-4-[Motif 9]-24-[Motif 6]-44-[Motif 7]-1-[Motif 4]-16-[Motif 5]-14-[Motif 3]-44-[Motif 2]-[Motif 10]-11-[Motif 3]-16
OsAAP2(LOC_Os06g12330)	1.2e-163	49-[Motif 1]-23-[Motif 8]-4-[Motif 9]-24-[Motif 6]-44-[Motif 7]-1-[Motif 4]-16-[Motif 5]-14-[Motif 3]-39-[Motif 2]-[Motif 10]-8-[Motif 7]-23
OsAAP3(LOC_Os06g36180)	9e-175	51-[Motif 1]-22-[Motif 8]-4-[Motif 9]-24-[Motif 6]-44-[Motif 7]-1-[Motif 4]-16-[Motif 5]-14-[Motif 3]-41-[Motif 2]-[Motif 10]-52
OsAAP4(LOC_Os12g09300)	9.9e-152	27-[Motif 1]-22-[Motif 8]-4-[Motif 9]-25-[Motif 6]-42-[Motif 7]-1-[Motif 4]-16-[Motif 5]-14-[Motif 3]-47-[Motif 2]-[Motif 10]-16-[Motif 2]-8
OsAAP5(LOC_Os01g65660)	4.6e-159	26-[Motif 1]-22-[Motif 8]-4-[Motif 9]-27-[Motif 6]-42-[Motif 7]-1-[Motif 4]-16-[Motif 5]-13-[Motif 3]-45-[Motif 2]-[Motif 10]-51
OsAAP6(LOC_Os01g65670)	1.5e-151	29-[Motif 1]-22-[Motif 8]-4-[Motif 9]-24-[Motif 6]-45-[Motif 7]-1-[Motif 4]-16-[Motif 5]-12-[Motif 3]-43-[Motif 2]-[Motif 10]-10-[Motif 9]-8
OsAAP7(LOC_Os05g34980)	7.8e-181	51-[Motif 1]-22-[Motif 8]-4-[Motif 9]-24-[Motif 6]-43-[Motif 7]-1-[Motif 4]-17-[Motif 5]-14-[Motif 3]-50-[Motif 2]-[Motif 10]-52
OsAAP8(LOC_Os01g66010)	5.6e-179	50-[Motif 1]-22-[Motif 8]-4-[Motif 9]-24-[Motif 6]-43-[Motif 7]-1-[Motif 4]-17-[Motif 5]-14-[Motif 3]-44-[Motif 2]-[Motif 10]-51
OsAAP9(LOC_Os02g01210)	3e-185	80-[Motif 1]-22-[Motif 8]-4-[Motif 9]-24-[Motif 6]-50-[Motif 7]-1-[Motif 4]-16-[Motif 5]-14-[Motif 3]-37-[Motif 2]-[Motif 10]-6-[Motif 1]-16
OsAAP10(LOC_Os02g49060)	1.5e-145	38-[Motif 1]-23-[Motif 8]-4-[Motif 9]-25-[Motif 6]-41-[Motif 7]-1-[Motif 4]-16-[Motif 5]-14-[Motif 3]-45-[Motif 2]-[Motif 10]-44
OsAAP11(LOC_Os11g09020)	3.6e-190	44-[Motif 1]-22-[Motif 8]-4-[Motif 9]-24-[Motif 6]-44-[Motif 7]-1-[Motif 4]-17-[Motif 5]-14-[Motif 3]-38-[Motif 2]-[Motif 10]-50
OsAAP12(LOC_Os12g09320)	3e-166	39-[Motif 1]-22-[Motif 8]-4-[Motif 9]-24-[Motif 6]-41-[Motif 7]-1-[Motif 4]-17-[Motif 5]-14-[Motif 3]-38-[Motif 2]-[Motif 10]-8-[Motif 7]-21
OsAAP13(LOC_Os04g39489)	1.1e-145	38-[Motif 1]-23-[Motif 8]-4-[Motif 9]-24-[Motif 6]-41-[Motif 7]-1-[Motif 4]-16-[Motif 5]-14-[Motif 3]-43-[Motif 2]-[Motif 10]-44
OsAAP14(LOC_Os04g56470)	8.2e-149	32-[Motif 1]-22-[Motif 8]-4-[Motif 9]-25-[Motif 6]-41-[Motif 7]-1-[Motif 4]-16-[Motif 5]-14-[Motif 3]-52-[Motif 2]-[Motif 10]-8-[Motif 7]-15
OsAAP15(LOC_Os12g08130)	2.8e-188	43-[Motif 1]-22-[Motif 8]-4-[Motif 9]-24-[Motif 6]-44-[Motif 7]-1-[Motif 4]-17-[Motif 5]-14-[Motif 3]-38-[Motif 2]-[Motif 10]-50
OsAAP16(LOC_Os12g08090)	2.8e-188	43-[Motif 1]-22-[Motif 8]-4-[Motif 9]-24-[Motif 6]-44-[Motif 7]-1-[Motif 4]-17-[Motif 5]-14-[Motif 3]-38-[Motif 2]-[Motif 10]-50
OsAAP17(LOC_Os06g12350)	2.6e-112	53-[Motif 1]-25-[Motif 8]-4-[Motif 9]-32-[Motif 6]-42-[Motif 7]-1-[Motif 4]-16-[Motif 5]-14-[Motif 3]-50-[Motif 2]-[Motif 10]-10-[Motif 3]-17
OsAAP18(LOC_Os06g36210)	9e-172	44-[Motif 1]-22-[Motif 8]-4-[Motif 9]-24-[Motif 6]-44-[Motif 7]-1-[Motif 4]-16-[Motif 5]-14-[Motif 3]-35-[Motif 2]-[Motif 10]-8-[Motif 7]-23
OsAAP19(LOC_Os04g41350)	3.3e-108	41-[Motif 1]-22-[Motif 8]-2-[Motif 6]-87-[Motif 5]-14-[Motif 3]-45-[Motif 2]-[Motif 10]-10-[Motif 9]-8
Motif	ID	Width	Best Possible Match
Motif 1	HIITAVIGSGVLSLAWAMAQLGWVAGPLVL	30	HIITAVIGSGVLSLPWAMAQLGWVAGPLVM
Motif 2	RTAYVVFTTFVAMLLPFFNDVLGLJGAF	28	RTAYVCFTTFVAMMFPFFNDVLGLLGAF
Motif 3	PYWLVDFANACIVVHLVGAYQVYAQ	25	PYWLIDFANACIVVHLVGAYQVYCQ
Motif 4	LJEIQDTJKSPPPEN	15	LIEIQDTLKSPPPEN
Motif 5	FYMLVGCVGYAAFGB	15	CYMPCGCMGYWAFGN
Motif 6	VLSQJPBFHSJWWLS	15	VLSQIPNFHQIWWLS
Motif 7	QKVWRVFQALGNIAFAYSFSI	21	QKVWRVFQALGDIAFAYSYHN
Motif 8	PVTGKRNYTYMDAVRANLGGK	21	PVTGKRNYRYMDAVRHNLGEK
Motif 9	CGLAQYANLVGTAIGYTITASISMVAIKRSNCFH	34	CGIIQYANLWGTCIGYTITASISMRAIKRSNCFH
Motif 10	AFWPLTVYFPVEMYI	15	SFWPLTVYFPCEMYI
