# Supplementary material for: Evolutionary significance of amino acid permease transporters in 17 plants from Chlorophyta to Angiospermae
Source: BMC Genomics. 2020 Jun 5;21:391. doi: 10.1186/s12864-020-6729-3 (PMC7275304; doi:10.1186/s12864-020-6729-3)
Supplement: Supplementary file 3 — Additional file 3. The information of duplication and collinearity gene pairs and their Ka/Ks rations. [file 12864_2020_6729_MOESM3_ESM.xlsx]

## Sheet: supplement table2
Tandem duplications		Ka	Ks	Ka/Ks
Sphfalx0005s0083.1	Sphfalx0005s0085.1	0.0415	0.0461	0.900217
Sphfalx0007s0031.1	Sphfalx0007s0033.1	0.0201	0.0167	1.20359
Sphfalx0065s0028.1	Sphfalx0065s0034.1	0.1995	0.254	0.785433
Sphfalx0084s0062.1	Sphfalx0084s0063.1	0.2648	1.496	0.177005
Sphfalx0193s0030.1	Sphfalx0193s0031.1	0.0304	0.0481	0.632017
Sphfalx0362s0005.1	Sphfalx0362s0007.1	0.0294	0.0241	1.21992
Mapoly0032s0115.1	Mapoly0032s0116.1	0.226	1.3532	0.167012
413158	270979	0.4202	2.5636	0.16391
99162	98878	0.244	1.6045	0.152072
SmAAP9A	SmAAP10	0.3913	1.6402	0.238568
127260	426884	0.7536	2.2776	0.330875
127260	127270	0.4366	2.4326	0.179479
426884	127270	0.0931	0.1341	0.694258
scaffold00033.53	scaffold00033.54	0.272	1.3335	0.203975
scaffold00071.161	scaffold00071.165	0.2271	1.1745	0.193359
scaffold00071.161	scaffold00071.167	0.3715	2.2871	0.162433
scaffold00071.165	scaffold00071.167	0.3393	3.0059	0.112878
scaffold00166.19	scaffold00166.21	0.1946	1.1859	0.164095
StAAP5	StAAP6	0.357	1.9312	0.184859
OsAAP5	OsAAP6	0.35	0.6944	0.504032
OsAAP15	OsAAP16	0.0009	0.0309	0.0291262
OsAAP4	OsAAP12	0.4696	0.9046	0.519124
OsAAP2	OsAAP17	0.5156	0.6963	0.740485
OsAAP3	OsAAP18	0.2203	0.6157	0.357804
Segmental duplications
413158	426884	0.1987	0.3109	0.639112
AtAAP1	AtAAP8	0.1488	1.024	0.145312
AtAAP2	AtAAP7	0.4648	3.4833	0.133437
AtAAP2	AtAAP4	0.0688	0.9775	0.0703836
AtAAP3	AtAAP4	0.1829	2.5332	0.0722012
AtAAP3	AtAAP5	0.1984	2.3812	0.0833193
StAAP1	StAAP8	0.123	0.7436	0.165412
ZmAAAP09	ZmAAAP29	0.1441	0.2051	0.702584
ZmAAAP17	ZmAAAP66	0.4723	0.6977	0.676939
ZmAAAP18	ZmAAAP64	0.0614	0.295	0.208136
ZmAAAP21	ZmAAAP54	0.0928	0.3878	0.239299
ZmAAAP46	ZmAAAP59	0.1488	0.4506	0.330226
ZmAAAP22	ZmAAAP54	0.4339	0.9492	0.457122
ZmAAAP54	ZmAAAP55	0.4203	0.6483	0.648311
ZmAAAP22	ZmAAAP55	0.3244	0.7858	0.412828
OsAAP8	OsAAP7	0.1052	0.3356	0.313468
OsAAP11	OsAAP16	0.0978	0.3217	0.30401
Collinearity gene pairs
scaffold00002.493	LOC_Os10g27980	0.2337	0	#DIV/0!
scaffold00071.161	LOC_Os12g09300	0.3914	0	#DIV/0!
SmAAP9C	AtAAP3	0.355	0	#DIV/0!
OsAAP5	ZmAAAP55	0.3348	0.7516	0.44545
OsAAP5	ZmAAAP22	0.0661	0.4216	0.156784
OsAAP10	ZmAAAP36	0.1576	0.4324	0.364477
OsAAP13	ZmAAAP69	0.0972	0.3718	0.261431
OsAAP13	ZmAAAP09	0.1636	0.4664	0.350772
