# Supplementary material for: Evolutionary significance of amino acid permease transporters in 17 plants from Chlorophyta to Angiospermae
Source: BMC Genomics. 2020 Jun 5;21:391. doi: 10.1186/s12864-020-6729-3 (PMC7275304; doi:10.1186/s12864-020-6729-3)
Supplement: Supplementary file 4 — Additional file 4. Ka, Ks and Ka/Ks ratios in AAP gene for each plant species. [file 12864_2020_6729_MOESM4_ESM.xlsx]

## Sheet: Coccomyxa subellipsoidea
Seq1	Seq2	SynDif	SynPos	Ks	NSynDif	NSynPos	Ka	Ka/Ks
55902	31400	211.08	318.75	1.6089	397.92	929.25	0.6346	0.394431
24967	29311	190.75	314.33	1.2421	412.25	933.67	0.6664	0.536511
24967	31400	194.83	309.08	1.3767	442.17	938.92	0.7415	0.538607
55902	24967	213	323.5	1.5772	471	924.5	0.8529	0.540768
55902	36205	214.33	319.67	1.6831	492.67	928.33	0.9222	0.547918
31400	29311	190.17	309.58	1.282	456.83	938.42	0.7854	0.612637
55902	29311	200.25	324	1.3033	458.75	924	0.8135	0.624185
24967	36205	198.42	310	1.4401	511.58	938	0.9743	0.67655
31400	36205	187.67	305.25	1.285	485.33	942.75	0.8697	0.676809
36205	29311	189.67	310.5	1.2634	506.33	937.5	0.955	0.755897

## Sheet: Sphagnum fallax
Seq1	Seq2	SynDif	SynPos	Ks	NSynDif	NSynPos	Ka	Ka/Ks
Sphfalx0040s0186	Sphfalx0084s0063	174.67	233	5.7363	159.33	706	0.2685	0.0468072
Sphfalx0007s0128	Sphfalx0084s0063	174.5	234.25	3.7476	141.5	704.75	0.2337	0.0623599
Sphfalx0007s0047	Sphfalx0026s0089	90.5	234.42	0.5423	25.5	704.58	0.0371	0.0684123
Sphfalx0084s0063	Sphfalx0616s0001	153	234.5	1.5298	84	704.5	0.1299	0.0849131
Sphfalx0007s0128	Sphfalx0040s0186	146.17	231.92	1.376	78.83	707.08	0.1207	0.087718
Sphfalx0002s0399	Sphfalx0084s0063	151.08	234.67	1.4662	83.92	704.33	0.1297	0.08846
Sphfalx0007s0128	Sphfalx0084s0062	203.42	273.75	3.5137	224.58	863.25	0.3195	0.0909298
Sphfalx0007s0128	Sphfalx0013s0130	170.17	233.17	2.7111	148.83	705.83	0.2476	0.0913282
Sphfalx0000s0509	Sphfalx0015s0259	85.5	235.25	0.4971	31.5	703.75	0.0462	0.092939
Sphfalx0007s0047	Sphfalx0018s0093	82	235	0.4695	30	704	0.0439	0.0935037
Sphfalx0003s0314	Sphfalx0025s0047	109.5	244.5	0.6819	44.5	694.5	0.067	0.0982549
Sphfalx0005s0083	Sphfalx0007s0128	200.17	273.33	2.8106	215.83	854.67	0.3079	0.10955
Sphfalx0002s0399	Sphfalx0007s0128	166.42	233.58	2.2458	148.58	705.42	0.2473	0.110117
Sphfalx0005s0085	Sphfalx0007s0128	201	275.08	2.7445	213	852.92	0.3037	0.110658
Sphfalx0007s0128	Sphfalx0616s0001	165.42	233.42	2.174	149.58	705.58	0.2492	0.114627
Sphfalx0002s0399	Sphfalx0013s0130	142.08	233.58	1.2496	93.92	705.42	0.1466	0.117318
Sphfalx0040s0186	Sphfalx0616s0001	168.58	232.17	2.5856	176.42	706.83	0.3035	0.117381
Sphfalx0007s0128	Sphfalx0104s0057	171.42	232.75	3.0122	201.58	706.25	0.3592	0.119248
Sphfalx0018s0093	Sphfalx0026s0089	74.5	233.08	0.4166	34.5	705.92	0.0505	0.121219
Sphfalx0013s0130	Sphfalx0084s0063	108.08	234.25	0.7163	58.92	704.75	0.0886	0.123691
Sphfalx0013s0130	Sphfalx0616s0001	140.92	233.42	1.2259	97.08	705.58	0.152	0.123991
Sphfalx0002s0399	Sphfalx0040s0186	166.92	232.33	2.376	175.08	706.67	0.3007	0.126557
Sphfalx0007s0047	Sphfalx0075s0052	83.5	232.83	0.4878	42.5	706.17	0.0627	0.128536
Sphfalx0000s0509	Sphfalx0007s0031	147.92	234.42	1.3807	112.08	704.58	0.1788	0.1295
Sphfalx0084s0062	Sphfalx0084s0063	151.33	231.08	1.5488	126.67	707.92	0.2044	0.131973
Sphfalx0007s0031	Sphfalx0015s0259	149	234.83	1.4031	119	704.17	0.1915	0.136484
Sphfalx0007s0047	Sphfalx0014s0033	176.67	235.75	5.3254	327.33	703.25	0.7269	0.136497
Sphfalx0000s0509	Sphfalx0007s0033	147.08	234.08	1.3641	119.92	704.92	0.1929	0.141412
Sphfalx0026s0089	Sphfalx0075s0052	83	230.92	0.4894	47	708.08	0.0695	0.142011
Sphfalx0002s0399	Sphfalx0084s0062	150.92	230.42	1.5494	136.08	708.58	0.2219	0.143217
Sphfalx0084s0062	Sphfalx0616s0001	148.75	230.25	1.482	133.25	708.75	0.2164	0.146019
Sphfalx0007s0031	Sphfalx0007s0047	176.33	235.17	6.2631	375.67	703.83	0.9327	0.14892
Sphfalx0007s0033	Sphfalx0015s0259	148	234.5	1.3815	129	704.5	0.2099	0.151936
Sphfalx0104s0057	Sphfalx0616s0001	158.83	233	1.797	162.17	706	0.2742	0.152588
Sphfalx0002s0399	Sphfalx0104s0057	158.17	233.17	1.7611	161.83	705.83	0.2736	0.155357
Sphfalx0007s0128	Sphfalx0018s0093	209.42	279.33	5.8724	454.58	857.67	0.9199	0.156648
Sphfalx0005s0085	Sphfalx0040s0186	162.08	230	2.1052	191.92	709	0.3358	0.15951
Sphfalx0084s0063	Sphfalx0333s0002	179.33	239.42	4.9979	344.67	699.58	0.8023	0.160527
Sphfalx0007s0047	Sphfalx0084s0062	211.08	281.58	5.7108	460.92	867.42	0.9245	0.161886
Sphfalx0007s0128	Sphfalx0025s0047	177.83	237.58	4.6656	335.17	701.42	0.7603	0.162959
Sphfalx0026s0089	Sphfalx0168s0015	160.67	234	1.8531	177.33	705	0.3064	0.165345
Sphfalx0018s0093	Sphfalx0075s0052	81.33	231.5	0.474	52.67	707.5	0.0784	0.165401
Sphfalx0002s0399	Sphfalx0065s0028	175.42	234.17	5.0527	357.58	704.83	0.8463	0.167495
Sphfalx0005s0083	Sphfalx0040s0186	160.42	229.5	2.0159	193.58	709.5	0.3392	0.168262
Sphfalx0005s0083	Sphfalx0084s0063	140.25	231.83	1.2323	130.75	707.17	0.2123	0.172279
Sphfalx0013s0130	Sphfalx0018s0093	241.58	322.25	5.8121	533.42	964.75	1.0023	0.172451
Sphfalx0007s0031	Sphfalx0013s0130	174.58	233.58	4.2523	330.42	705.42	0.7347	0.172777
Sphfalx0075s0052	Sphfalx0362s0005	234.42	312.92	5.0733	495.58	953.08	0.8864	0.174719
Sphfalx0040s0186	Sphfalx0104s0057	164.33	231.5	2.1958	212.67	707.5	0.3841	0.174925
Sphfalx0002s0399	Sphfalx0005s0083	139.75	231.17	1.2301	135.25	707.83	0.2205	0.179254
Sphfalx0065s0028	Sphfalx0362s0005	177.5	237.25	4.5061	347.5	701.75	0.8097	0.17969
Sphfalx0013s0130	Sphfalx0084s0062	135.83	230	1.1614	129.17	709	0.2087	0.179697
Sphfalx0014s0033	Sphfalx0075s0052	173.42	232.25	4.0653	330.58	706.75	0.733	0.180306
Sphfalx0084s0063	Sphfalx0362s0007	246.58	329.33	4.7887	514.42	1002.67	0.8642	0.180467
Sphfalx0025s0047	Sphfalx0362s0005	172.17	241.08	2.2803	221.83	697.92	0.4135	0.181336
Sphfalx0018s0093	Sphfalx0168s0015	155.5	234.58	1.6146	171.5	704.42	0.2944	0.182336
Sphfalx0014s0033	Sphfalx0065s0028	241.08	322.42	4.353	471.92	961.58	0.7968	0.183046
Sphfalx0005s0083	Sphfalx0616s0001	136.42	231	1.1612	131.58	708	0.2136	0.183948
Sphfalx0002s0399	Sphfalx0005s0085	137.92	231.67	1.1841	134.08	707.33	0.2185	0.184528
Sphfalx0007s0033	Sphfalx0013s0130	174.08	233.25	3.9915	331.92	705.75	0.7398	0.185344
Sphfalx0005s0085	Sphfalx0065s0034	205.42	274.08	5.4383	473.58	853.92	1.0088	0.185499
Sphfalx0104s0057	Sphfalx0333s0002	240.42	321.08	4.8081	518.58	989.92	0.8992	0.187018
Sphfalx0084s0063	Sphfalx0104s0057	151.08	233.83	1.4826	163.92	705.17	0.2782	0.187643
Sphfalx0193s0030	Sphfalx0362s0005	260	347.42	4.6037	547	1065.58	0.8651	0.187914
Sphfalx0005s0085	Sphfalx0084s0063	135.75	232.33	1.1324	131.25	706.67	0.2134	0.188449
Sphfalx0003s0314	Sphfalx0362s0005	172.83	243.58	2.1899	221.17	695.42	0.4138	0.188958
Sphfalx0005s0085	Sphfalx0616s0001	134.75	231.5	1.1224	131.25	707.5	0.2131	0.189861
Sphfalx0003s0314	Sphfalx0040s0186	178.17	238.83	3.923	332.83	700.17	0.7535	0.192072
Sphfalx0025s0047	Sphfalx0362s0007	170.58	241.5	2.1329	221.42	697.5	0.4128	0.193539
Sphfalx0257s0017	Sphfalx0616s0001	173.33	231.5	4.7918	376.67	707.5	0.928	0.193664
Sphfalx0026s0089	Sphfalx0193s0030	152.67	232.17	1.5702	177.33	706.83	0.3054	0.194498
Sphfalx0014s0033	Sphfalx0065s0034	252.08	337.42	4.166	499.92	1006.58	0.814	0.195391
Sphfalx0084s0062	Sphfalx0104s0057	137.67	229.58	1.2053	144.33	709.42	0.2373	0.19688
Sphfalx0026s0089	Sphfalx0193s0031	151.67	231.17	1.5583	179.33	707.83	0.3091	0.198357
Sphfalx0333s0002	Sphfalx0616s0001	177.92	238.58	3.8748	338.08	700.42	0.7737	0.199675
Sphfalx0003s0314	Sphfalx0362s0007	170.92	244	2.0382	221.08	695	0.4139	0.203071
Sphfalx0007s0128	Sphfalx0362s0005	176.33	236.67	3.7686	338.67	702.33	0.7724	0.204957
Sphfalx0007s0128	Sphfalx0026s0089	225.67	301.58	4.5553	503.33	940.42	0.9379	0.205892
Sphfalx0014s0033	Sphfalx0168s0015	240.83	323.08	3.8241	471.17	960.92	0.7955	0.208023
Sphfalx0025s0047	Sphfalx0333s0002	166.42	242.75	1.8406	209.58	696.25	0.3848	0.209062
Sphfalx0002s0399	Sphfalx0333s0002	177.5	238.75	3.5561	330.5	700.25	0.7443	0.209302
Sphfalx0013s0130	Sphfalx0026s0089	240.42	321.25	4.6026	527.58	968.75	0.9713	0.211033
Sphfalx0003s0314	Sphfalx0333s0002	167.17	245.25	1.7962	208.83	693.75	0.3848	0.21423
Sphfalx0005s0083	Sphfalx0007s0033	172.17	230.83	3.8974	357.83	708.17	0.84	0.215528
Sphfalx0026s0089	Sphfalx0616s0001	173.92	233.08	3.9553	361.08	705.92	0.8593	0.217253
Sphfalx0018s0093	Sphfalx0193s0030	147	232.75	1.3844	176	706.25	0.3029	0.218795
Sphfalx0025s0047	Sphfalx0616s0001	176.5	237.83	3.4165	333.5	701.17	0.7542	0.220752
Sphfalx0003s0314	Sphfalx0005s0083	242.17	324.42	4.0186	508.83	977.58	0.8881	0.220997
Sphfalx0193s0031	Sphfalx0362s0005	259.92	348.33	3.9583	552.08	1064.67	0.8818	0.222772
Sphfalx0040s0186	Sphfalx0362s0005	174.83	235.42	3.4695	341.17	703.58	0.78	0.224816
Sphfalx0014s0033	Sphfalx0362s0005	174.92	237.67	2.9844	311.08	701.33	0.6713	0.224936
Sphfalx0007s0128	Sphfalx0193s0031	225	300.75	4.4955	521	938.25	1.0114	0.224981
Sphfalx0075s0052	Sphfalx0616s0001	172.75	231.5	3.9678	369.25	707.5	0.8927	0.224986
Sphfalx0193s0030	Sphfalx0362s0007	176	236.42	3.6795	353	702.58	0.8313	0.225927
Sphfalx0002s0399	Sphfalx0257s0017	172.83	231.67	3.9335	369.17	707.33	0.8928	0.226973
Sphfalx0193s0031	Sphfalx0362s0007	175.17	235.42	3.6301	351.83	703.58	0.8241	0.227019
Sphfalx0007s0128	Sphfalx0362s0007	176.25	237.08	3.5508	347.75	701.92	0.8104	0.22823
Sphfalx0065s0028	Sphfalx0616s0001	174.42	234	3.8157	363.58	705	0.8727	0.228713
Sphfalx0104s0057	Sphfalx0362s0007	238.92	320.33	3.8955	520.08	993.67	0.8977	0.230445
Sphfalx0026s0089	Sphfalx0333s0002	238.75	320.25	3.8389	499.25	957.75	0.8907	0.23202
Sphfalx0018s0093	Sphfalx0193s0031	143.17	231.75	1.3016	175.83	707.25	0.302	0.232022
Sphfalx0005s0085	Sphfalx0104s0057	133	230.83	1.0965	153	708.17	0.2548	0.232376
Sphfalx0014s0033	Sphfalx0040s0186	237.33	317.83	4.0748	519.67	966.17	0.9471	0.232429
Sphfalx0014s0033	Sphfalx0333s0002	174.67	239.33	2.711	298.33	699.67	0.6304	0.232534
Sphfalx0362s0005	Sphfalx0616s0001	175.75	236.92	3.389	343.25	702.08	0.7914	0.23352
Sphfalx0005s0085	Sphfalx0013s0130	119.42	231.25	0.8748	126.58	707.75	0.2043	0.233539
Sphfalx0002s0399	Sphfalx0362s0005	175.5	237.08	3.2568	336.5	701.92	0.7646	0.23477
Sphfalx0026s0089	Sphfalx0257s0017	148.58	230.92	1.4636	195.42	708.08	0.3441	0.235105
Sphfalx0168s0015	Sphfalx0257s0017	146.67	232.42	1.381	186.33	706.58	0.325	0.235337
Sphfalx0007s0047	Sphfalx0065s0028	156.58	235.33	1.6363	212.42	703.67	0.3862	0.23602
Sphfalx0065s0028	Sphfalx0084s0063	240	321.67	3.947	515	965.33	0.9318	0.236078
Sphfalx0084s0063	Sphfalx0362s0005	244.42	328.75	3.5581	507.58	1003.25	0.842	0.236643
Sphfalx0168s0015	Sphfalx0333s0002	260.83	350.5	3.6434	542.17	1056.5	0.8646	0.237306
Sphfalx0003s0314	Sphfalx0013s0130	177.92	240.08	3.3223	341.08	698.92	0.7888	0.237426
Sphfalx0013s0130	Sphfalx0065s0028	238.75	320.33	3.8071	508.25	966.67	0.9056	0.237871
Sphfalx0075s0052	Sphfalx0168s0015	148	232.42	1.4181	192	706.58	0.3374	0.237924
Sphfalx0003s0314	Sphfalx0084s0063	243.92	328.75	3.401	479.08	967.25	0.81	0.238165
Sphfalx0005s0083	Sphfalx0104s0057	131.67	230.33	1.0772	154.33	708.67	0.2573	0.23886
Sphfalx0007s0128	Sphfalx0065s0034	172.83	231.33	4.1713	390.17	707.67	0.9964	0.23887
Sphfalx0040s0186	Sphfalx0333s0002	236.58	317.75	3.6945	504.42	972.25	0.8826	0.238896
Sphfalx0065s0028	Sphfalx0362s0007	176.67	237.67	3.5427	356.33	701.33	0.8486	0.239535
Sphfalx0075s0052	Sphfalx0362s0007	233.5	313.67	3.6758	493.5	952.33	0.8807	0.239594
Sphfalx0007s0033	Sphfalx0007s0047	175.17	234.83	3.9103	376.83	704.17	0.9376	0.239777
Sphfalx0007s0047	Sphfalx0257s0017	150	232.83	1.4692	199	706.17	0.3534	0.240539
Sphfalx0040s0186	Sphfalx0065s0028	236.25	316.17	4.2016	540.75	973.83	1.0114	0.240718
Sphfalx0000s0509	Sphfalx0333s0002	254.08	340	4.2212	570.92	1025	1.018	0.241164
Sphfalx0026s0089	Sphfalx0362s0007	237.75	319.33	3.6892	500.25	958.67	0.8924	0.241895
Sphfalx0014s0033	Sphfalx0015s0259	175.08	235.42	3.5866	361.92	703.58	0.8684	0.242123
Sphfalx0005s0083	Sphfalx0007s0031	171.58	231.17	3.4292	355.42	707.83	0.8303	0.242126
Sphfalx0018s0093	Sphfalx0333s0002	176.67	238.58	3.2752	343.33	700.42	0.7951	0.242764
Sphfalx0005s0083	Sphfalx0013s0130	118.42	230.75	0.8646	130.58	708.25	0.2116	0.244737
Sphfalx0007s0128	Sphfalx0168s0015	221.83	297.25	3.9809	504.17	923.75	0.9757	0.245095
Sphfalx0007s0047	Sphfalx0168s0015	144.08	235.92	1.2628	178.92	703.08	0.3108	0.24612
Sphfalx0014s0033	Sphfalx0104s0057	236.5	317.17	3.865	521.5	966.83	0.9525	0.246442
Sphfalx0007s0128	Sphfalx0075s0052	220.58	296	3.7908	494.42	925	0.9353	0.246729
Sphfalx0025s0047	Sphfalx0084s0063	242.17	326.67	3.3449	483.83	966.33	0.826	0.246943
Sphfalx0026s0089	Sphfalx0084s0063	235.67	316.92	3.5756	502.33	967.08	0.8846	0.247399
Sphfalx0014s0033	Sphfalx0362s0007	173.67	238.08	2.6974	311.33	700.92	0.6728	0.249425
Sphfalx0007s0047	Sphfalx0065s0034	149.33	232.92	1.4475	202.67	706.08	0.3618	0.249948
Sphfalx0013s0130	Sphfalx0015s0259	172.5	234.42	2.9788	335.5	704.58	0.7557	0.253693
Sphfalx0000s0509	Sphfalx0193s0031	173.5	232.33	4.0861	397.5	706.67	1.0397	0.254448
Sphfalx0002s0399	Sphfalx0003s0314	176.33	240.5	2.8488	325.67	698.5	0.729	0.255897
Sphfalx0065s0028	Sphfalx0075s0052	152.25	231.83	1.5634	219.75	707.17	0.4012	0.25662
Sphfalx0040s0186	Sphfalx0193s0031	171.67	230.25	3.8482	389.33	708.75	0.9888	0.256951
Sphfalx0000s0509	Sphfalx0084s0062	170.92	230.83	3.2713	358.08	708.17	0.8411	0.257115
Sphfalx0013s0130	Sphfalx0014s0033	173.17	234.17	3.2017	352.83	704.83	0.8257	0.257894
Sphfalx0065s0028	Sphfalx0168s0015	148.42	234.92	1.3857	200.58	704.08	0.3583	0.25857
Sphfalx0026s0089	Sphfalx0362s0005	236.33	318.42	3.4258	499.67	959.58	0.8888	0.259443
Sphfalx0003s0314	Sphfalx0065s0028	176.67	240.67	2.889	331.33	698.33	0.751	0.259952
Sphfalx0026s0089	Sphfalx0065s0034	144.75	231	1.3536	199.25	708	0.3528	0.260638
Sphfalx0075s0052	Sphfalx0193s0030	140.67	230.58	1.2591	188.33	708.42	0.3283	0.260742
Sphfalx0013s0130	Sphfalx0104s0057	130.42	232.75	1.0311	159.58	706.25	0.2689	0.260789
Sphfalx0007s0128	Sphfalx0015s0259	172.83	234.42	3.0583	347.17	704.58	0.8024	0.262368
Sphfalx0013s0130	Sphfalx0193s0031	239.92	322.17	3.7139	531.08	967.83	0.9866	0.265651
Sphfalx0025s0047	Sphfalx0065s0034	173.58	235.75	3.0022	346.42	703.25	0.8021	0.267171
Sphfalx0026s0089	Sphfalx0065s0028	148.58	233.42	1.4166	210.42	705.58	0.3802	0.268389
Sphfalx0000s0509	Sphfalx0014s0033	253.92	342.33	3.38	539.08	1022.67	0.9101	0.26926
Sphfalx0015s0259	Sphfalx0084s0062	170.67	231.25	3.1025	357.33	707.75	0.8388	0.270363
Sphfalx0000s0509	Sphfalx0065s0028	254.83	341.08	4.1741	598.17	1023.92	1.1319	0.271172
Sphfalx0007s0047	Sphfalx0193s0030	136.58	234.08	1.1287	177.42	704.92	0.3066	0.27164
Sphfalx0065s0034	Sphfalx0168s0015	142.33	232.5	1.2706	195.67	706.5	0.3457	0.272076
Sphfalx0075s0052	Sphfalx0257s0017	144.08	229.33	1.3637	207.92	709.67	0.3715	0.272421
Sphfalx0003s0314	Sphfalx0616s0001	175.58	240.33	2.7404	331.42	698.67	0.7507	0.273938
Sphfalx0003s0314	Sphfalx0005s0085	241.75	326.5	3.271	511.25	975.5	0.9	0.275145
Sphfalx0025s0047	Sphfalx0040s0186	239.5	324.08	3.1671	499.5	968.92	0.872	0.275331
Sphfalx0193s0030	Sphfalx0257s0017	138.92	230.58	1.2195	192.08	708.42	0.3365	0.275933
Sphfalx0014s0033	Sphfalx0025s0047	171.42	238.58	2.377	306.58	700.42	0.6571	0.276441
Sphfalx0065s0028	Sphfalx0193s0030	142.17	233.08	1.2585	196.83	705.92	0.3486	0.276996
Sphfalx0075s0052	Sphfalx0193s0031	136.83	229.58	1.1874	189.17	709.42	0.3295	0.277497
Sphfalx0040s0186	Sphfalx0193s0030	172.08	231.25	3.6395	392.92	707.75	1.0109	0.277758
Sphfalx0002s0399	Sphfalx0025s0047	245.83	334.5	2.9304	494.17	994.5	0.8147	0.278017
Sphfalx0007s0128	Sphfalx0257s0017	171.83	231.25	3.5124	388.17	707.75	0.9855	0.280577
Sphfalx0000s0509	Sphfalx0362s0005	176.17	237.5	3.3828	377.83	701.5	0.9498	0.280773
Sphfalx0018s0093	Sphfalx0065s0028	146.25	234	1.3438	209.75	705	0.379	0.282036
Sphfalx0084s0063	Sphfalx0257s0017	171.58	232.33	3.1347	368.42	706.67	0.8909	0.284206
Sphfalx0018s0093	Sphfalx0257s0017	137.75	231.5	1.1826	192.25	707.5	0.3374	0.285304
Sphfalx0013s0130	Sphfalx0075s0052	170.92	231.25	3.1734	372.08	707.75	0.9054	0.285309
Sphfalx0003s0314	Sphfalx0168s0015	176.83	241.25	2.8396	346.17	697.75	0.8124	0.286097
Sphfalx0084s0063	Sphfalx0168s0015	174.17	235.42	3.225	373.83	703.58	0.9244	0.286636
Sphfalx0000s0509	Sphfalx0257s0017	172.58	232.08	3.576	395.42	706.92	1.0272	0.287248
Sphfalx0025s0047	Sphfalx0193s0031	173.08	235.92	2.87	351.92	703.08	0.8256	0.287666
Sphfalx0075s0052	Sphfalx0084s0063	171.67	232.33	3.1586	373.33	706.67	0.9141	0.2894
Sphfalx0025s0047	Sphfalx0065s0028	172.5	238.17	2.5297	328.5	700.83	0.7356	0.290785
Sphfalx0193s0031	Sphfalx0333s0002	173.67	236.67	2.8764	354.33	702.33	0.8376	0.291197
Sphfalx0007s0047	Sphfalx0193s0031	132.58	233.08	1.0655	179.42	705.92	0.3104	0.291319
Sphfalx0002s0399	Sphfalx0007s0047	172.75	235.17	2.9136	359.25	703.83	0.8559	0.29376
Sphfalx0040s0186	Sphfalx0362s0007	172.5	235.83	2.7747	349.5	703.17	0.8151	0.293761
Sphfalx0040s0186	Sphfalx0257s0017	170.42	230	3.3123	386.58	709	0.9737	0.293965
Sphfalx0065s0034	Sphfalx0075s0052	141.58	229.42	1.2981	212.42	709.58	0.382	0.294276
Sphfalx0014s0033	Sphfalx0084s0063	171.33	235.25	2.6572	342.67	703.75	0.7857	0.295687
Sphfalx0193s0031	Sphfalx0257s0017	134.33	229.58	1.1361	192.67	709.42	0.3372	0.296805
Sphfalx0000s0509	Sphfalx0193s0030	173.17	233.33	3.419	393.83	705.67	1.0223	0.299006
Sphfalx0015s0259	Sphfalx0065s0028	173.75	235	3.1917	381.25	704	0.9603	0.300874
Sphfalx0018s0093	Sphfalx0084s0063	235.17	319.67	2.9679	498.83	955.33	0.8936	0.301088
Sphfalx0005s0085	Sphfalx0007s0033	169.5	231.33	2.8274	360.5	707.67	0.8528	0.30162
Sphfalx0025s0047	Sphfalx0168s0015	173.92	238.75	2.6622	346.08	700.25	0.8068	0.303058
Sphfalx0002s0399	Sphfalx0026s0089	243	330.17	2.9853	529	1004.83	0.9078	0.30409
Sphfalx0193s0030	Sphfalx0333s0002	173.83	237.67	2.7734	355.17	701.33	0.8435	0.304139
Sphfalx0007s0033	Sphfalx0084s0063	169.25	234.33	2.4729	334.75	704.67	0.7526	0.304339
Sphfalx0065s0028	Sphfalx0193s0031	138.25	232.08	1.1858	202.75	706.92	0.3615	0.304857
Sphfalx0007s0047	Sphfalx0084s0063	208.75	284.5	2.8737	447.25	864.5	0.8779	0.305495
Sphfalx0000s0509	Sphfalx0013s0130	168.83	234	2.4529	334.17	705	0.7497	0.305638
Sphfalx0002s0399	Sphfalx0193s0031	170	231.92	2.8411	364	707.08	0.8697	0.306114
Sphfalx0025s0047	Sphfalx0193s0030	172.75	236.92	2.6874	353.25	702.08	0.8335	0.310151
Sphfalx0026s0089	Sphfalx0104s0057	232.58	313.25	3.4523	551.42	964.75	1.0769	0.311937
Sphfalx0007s0047	Sphfalx0616s0001	172.08	235	2.8086	363.92	704	0.8765	0.312077
Sphfalx0003s0314	Sphfalx0065s0034	172.92	238.25	2.5746	346.08	700.75	0.8058	0.312981
Sphfalx0005s0085	Sphfalx0007s0031	168.92	231.67	2.6866	358.08	707.33	0.8429	0.313742
Sphfalx0065s0034	Sphfalx0193s0030	134.08	230.67	1.1189	198.92	708.33	0.3518	0.314416
Sphfalx0018s0093	Sphfalx0362s0005	170.75	236.92	2.4323	340.25	702.08	0.7792	0.320355
Sphfalx0002s0399	Sphfalx0075s0052	240.75	328.75	2.8107	525.25	1000.25	0.9034	0.321415
Sphfalx0002s0399	Sphfalx0168s0015	171.5	234.75	2.7397	367.5	704.25	0.8925	0.325766
Sphfalx0000s0509	Sphfalx0616s0001	167.17	234.25	2.2696	333.83	704.75	0.7489	0.32997
Sphfalx0007s0031	Sphfalx0084s0063	167.33	234.67	2.2582	332.67	704.33	0.7452	0.329997
Sphfalx0007s0033	Sphfalx0040s0186	167.92	232	2.5151	355.08	707	0.8307	0.330285
Sphfalx0075s0052	Sphfalx0333s0002	229.08	314.25	2.6811	494.92	951.75	0.8865	0.330648
Sphfalx0007s0047	Sphfalx0362s0005	171.17	238.25	2.376	341.83	700.75	0.7883	0.331776
Sphfalx0018s0093	Sphfalx0065s0034	132.25	231.58	1.0748	200.75	707.42	0.3566	0.331783
Sphfalx0018s0093	Sphfalx0362s0007	170.42	237.33	2.3669	341.58	701.67	0.7854	0.331826
Sphfalx0000s0509	Sphfalx0084s0063	167.08	235.08	2.2124	330.92	703.92	0.7393	0.334162
Sphfalx0007s0128	Sphfalx0333s0002	170.08	238.33	2.2699	334.92	700.67	0.7607	0.335125
Sphfalx0065s0028	Sphfalx0333s0002	173.08	238.92	2.5346	355.92	700.08	0.8496	0.335201
Sphfalx0065s0034	Sphfalx0193s0031	130.5	229.67	1.0629	201.5	709.33	0.357	0.335874
Sphfalx0000s0509	Sphfalx0168s0015	172.92	235.17	2.9489	387.08	703.83	0.9912	0.336125
Sphfalx0193s0031	Sphfalx0616s0001	168.75	231.75	2.6521	369.25	707.25	0.8934	0.336865
Sphfalx0007s0128	Sphfalx0065s0028	171.42	233.75	2.855	382.58	705.25	0.9636	0.337513
Sphfalx0007s0031	Sphfalx0040s0186	167.75	232.33	2.4665	356.25	706.67	0.8364	0.339104
Sphfalx0002s0399	Sphfalx0018s0093	169.08	233.83	2.4958	357.92	705.17	0.847	0.33937
Sphfalx0065s0034	Sphfalx0362s0007	170.42	235.25	2.5333	360.58	703.75	0.862	0.340268
Sphfalx0065s0034	Sphfalx0362s0005	169.42	234.83	2.4509	354.58	704.17	0.8347	0.340569
Sphfalx0007s0047	Sphfalx0333s0002	171.92	239.92	2.3329	343.08	699.08	0.7967	0.341506
Sphfalx0065s0034	Sphfalx0084s0063	169.42	232.42	2.6793	373.58	706.58	0.9155	0.341694
Sphfalx0065s0034	Sphfalx0333s0002	171.25	236.5	2.5244	360.75	702.5	0.8657	0.342933
Sphfalx0003s0314	Sphfalx0014s0033	167.17	241.08	1.938	307.83	697.92	0.6652	0.34324
Sphfalx0002s0399	Sphfalx0065s0034	168.5	231.75	2.6159	370.5	707.25	0.8992	0.343744
Sphfalx0003s0314	Sphfalx0018s0093	172.33	240.33	2.344	347.67	698.67	0.8168	0.348464
Sphfalx0002s0399	Sphfalx0193s0030	168.67	232.92	2.5258	366.33	706.08	0.8827	0.349473
Sphfalx0025s0047	Sphfalx0257s0017	167.25	235.67	2.1926	338.75	703.33	0.7708	0.351546
Sphfalx0007s0031	Sphfalx0025s0047	171.92	238	2.475	362.08	701	0.8752	0.353616
Sphfalx0000s0509	Sphfalx0075s0052	168.67	232.08	2.6053	375.33	706.92	0.9231	0.354316
Sphfalx0168s0015	Sphfalx0193s0031	33	232.67	0.1572	38	706.33	0.0558	0.354962
Sphfalx0168s0015	Sphfalx0616s0001	170.08	234.58	2.5522	370.92	704.42	0.9082	0.35585
Sphfalx0065s0034	Sphfalx0616s0001	168.5	231.58	2.6333	378.5	707.42	0.9372	0.355903
Sphfalx0007s0033	Sphfalx0025s0047	171.33	237.67	2.4369	360.67	701.33	0.868	0.35619
Sphfalx0000s0509	Sphfalx0002s0399	165.17	234.42	2.1032	333.83	704.58	0.7492	0.356219
Sphfalx0015s0259	Sphfalx0075s0052	169.42	232.5	2.6701	383.58	706.5	0.9653	0.361522
Sphfalx0000s0509	Sphfalx0065s0034	170.25	232.17	2.8539	397.75	706.83	1.0406	0.364624
Sphfalx0007s0033	Sphfalx0104s0057	166.92	232.83	2.3403	360.08	706.17	0.8543	0.365039
Sphfalx0015s0259	Sphfalx0084s0063	200	279.75	2.2969	429	848.25	0.8414	0.36632
Sphfalx0007s0047	Sphfalx0362s0007	169.33	238.67	2.189	345.67	700.33	0.8049	0.367702
Sphfalx0015s0259	Sphfalx0616s0001	164.33	234.67	2.0353	333.67	704.33	0.749	0.368005
Sphfalx0007s0031	Sphfalx0104s0057	166.33	233.17	2.2643	355.67	705.83	0.8357	0.369077
Sphfalx0003s0314	Sphfalx0007s0047	172.67	241.67	2.2875	353.33	697.33	0.8443	0.369093
Sphfalx0040s0186	Sphfalx0075s0052	167.33	230	2.6311	386.67	709	0.9741	0.370225
Sphfalx0018s0093	Sphfalx0616s0001	167.42	233.67	2.3309	362.58	705.33	0.8674	0.372131
Sphfalx0007s0031	Sphfalx0616s0001	162.83	233.83	1.9784	331.17	705.17	0.738	0.373029
Sphfalx0003s0314	Sphfalx0007s0128	167.25	240.08	1.9822	328.75	698.92	0.74	0.373323
Sphfalx0003s0314	Sphfalx0257s0017	167.75	238.17	2.0991	341.25	700.83	0.7857	0.374303
Sphfalx0257s0017	Sphfalx0362s0005	166.42	234.75	2.1782	350.58	704.25	0.8174	0.375264
Sphfalx0007s0031	Sphfalx0333s0002	170.75	238.75	2.3025	359.25	700.25	0.8641	0.375288
Sphfalx0000s0509	Sphfalx0362s0007	173.08	237.92	2.6298	384.92	701.08	0.9877	0.37558
Sphfalx0015s0259	Sphfalx0104s0057	167.42	234	2.3084	362.58	705	0.8681	0.376061
Sphfalx0003s0314	Sphfalx0193s0031	169.5	238.42	2.2162	352.5	700.58	0.8335	0.376094
Sphfalx0007s0031	Sphfalx0075s0052	168.25	231.67	2.5897	385.75	707.33	0.9741	0.376144
Sphfalx0000s0509	Sphfalx0025s0047	172	238.42	2.4507	372	700.58	0.9232	0.376709
Sphfalx0007s0033	Sphfalx0333s0002	170.67	238.42	2.3166	362.33	700.58	0.8774	0.378745
Sphfalx0193s0030	Sphfalx0616s0001	167.08	232.75	2.3626	370.92	706.25	0.9036	0.38246
Sphfalx0007s0033	Sphfalx0362s0005	169.58	236.75	2.3269	366.42	702.25	0.8923	0.383472
Sphfalx0007s0031	Sphfalx0007s0128	162	233.58	1.9399	334	705.42	0.7483	0.385742
Sphfalx0003s0314	Sphfalx0193s0030	169.67	239.42	2.1738	353.33	699.58	0.8393	0.386098
Sphfalx0007s0031	Sphfalx0362s0005	169.5	237.08	2.2972	365.5	701.92	0.8888	0.386906
Sphfalx0005s0085	Sphfalx0015s0259	165	232.5	2.1924	359	706.5	0.8488	0.387156
Sphfalx0007s0033	Sphfalx0616s0001	161.67	233.5	1.9244	334.33	705.5	0.7495	0.389472
Sphfalx0007s0033	Sphfalx0007s0128	161.5	233.25	1.9248	334.5	705.75	0.7497	0.389495
Sphfalx0002s0399	Sphfalx0015s0259	162.83	234.83	1.938	335.17	704.17	0.7551	0.389628
Sphfalx0257s0017	Sphfalx0333s0002	167.58	236.42	2.1771	358.42	702.58	0.855	0.392724
Sphfalx0007s0031	Sphfalx0026s0089	166.58	233.25	2.2813	369.42	705.75	0.8978	0.393548
Sphfalx0257s0017	Sphfalx0362s0007	166.42	235.17	2.1556	357.58	703.83	0.8485	0.393626
Sphfalx0040s0186	Sphfalx0168s0015	168.33	233.08	2.4713	385.67	705.92	0.9777	0.395622
Sphfalx0007s0033	Sphfalx0075s0052	167.08	231.33	2.473	388.92	707.67	0.9897	0.400202
Sphfalx0007s0033	Sphfalx0026s0089	165.75	232.92	2.2296	370.25	706.08	0.9009	0.404064
Sphfalx0000s0509	Sphfalx0018s0093	166.67	234.25	2.2269	369.33	704.75	0.8999	0.404104
Sphfalx0015s0259	Sphfalx0257s0017	168.17	232.5	2.5015	393.83	706.5	1.0198	0.407675
Sphfalx0168s0015	Sphfalx0193s0030	29.17	233.67	0.1365	37.83	705.33	0.0557	0.408059
Sphfalx0025s0047	Sphfalx0075s0052	164.33	235.67	1.9918	349.67	703.33	0.8155	0.409429
Sphfalx0000s0509	Sphfalx0040s0186	163.58	232.75	2.0747	359.42	706.25	0.8512	0.410276
Sphfalx0002s0399	Sphfalx0014s0033	161	234.58	1.8497	338	704.42	0.7658	0.414013
Sphfalx0000s0509	Sphfalx0007s0128	162.58	234	1.9568	349.42	705	0.811	0.414452
Sphfalx0003s0314	Sphfalx0075s0052	165.5	238.17	1.9581	347.5	700.83	0.8116	0.414483
Sphfalx0015s0259	Sphfalx0168s0015	169.08	235.58	2.3593	384.92	703.42	0.9809	0.415759
Sphfalx0018s0093	Sphfalx0025s0047	164.17	237.83	1.8975	342.83	701.17	0.7915	0.417128
Sphfalx0007s0128	Sphfalx0014s0033	162.33	234.17	1.9359	348.67	704.83	0.8082	0.41748
Sphfalx0005s0083	Sphfalx0015s0259	161.83	232	1.9953	356.17	707	0.8354	0.418684
Sphfalx0015s0259	Sphfalx0025s0047	170.33	238.83	2.2607	376.67	700.17	0.9475	0.419118
Sphfalx0000s0509	Sphfalx0007s0047	167.58	235.58	2.2242	375.42	703.42	0.9326	0.419297
Sphfalx0002s0399	Sphfalx0007s0031	159.17	234	1.7808	333.83	705	0.7485	0.420317
Sphfalx0000s0509	Sphfalx0005s0085	161.67	232.08	1.9815	356.33	706.92	0.8363	0.422054
Sphfalx0005s0083	Sphfalx0005s0085	9	228.83	0.0404	12	710.17	0.0171	0.423267
Sphfalx0014s0033	Sphfalx0616s0001	160.58	234.42	1.8347	341.42	704.58	0.779	0.424593
Sphfalx0000s0509	Sphfalx0026s0089	164	233.67	2.0594	366	705.33	0.8829	0.428717
Sphfalx0084s0063	Sphfalx0193s0031	230	323.42	2.2204	530	981.58	0.9545	0.429877
Sphfalx0015s0259	Sphfalx0040s0186	162	233.17	1.9566	357	705.83	0.8415	0.430083
Sphfalx0007s0033	Sphfalx0018s0093	164.08	233.5	2.0729	370.92	705.5	0.9055	0.436828
Sphfalx0002s0399	Sphfalx0007s0033	158	233.67	1.7388	337	705.33	0.7601	0.437141
Sphfalx0007s0031	Sphfalx0018s0093	163.92	233.83	2.0462	369.08	705.17	0.8977	0.438716
Sphfalx0005s0083	Sphfalx0084s0062	55.83	227.58	0.2971	85.17	711.42	0.1304	0.438909
Sphfalx0005s0085	Sphfalx0014s0033	161.92	232.25	1.9897	365.08	706.75	0.8754	0.439966
Sphfalx0000s0509	Sphfalx0003s0314	170.67	240.92	2.1691	377.33	698.08	0.9566	0.441012
Sphfalx0007s0033	Sphfalx0362s0007	166.92	237.17	2.0902	373.08	701.83	0.9253	0.442685
Sphfalx0003s0314	Sphfalx0026s0089	165.58	239.75	1.9025	354.42	699.25	0.8448	0.444047
Sphfalx0007s0031	Sphfalx0362s0007	166.83	237.5	2.0688	372.17	701.5	0.9216	0.445476
Sphfalx0005s0083	Sphfalx0014s0033	161.33	231.75	1.9754	366.67	707.25	0.8814	0.446188
Sphfalx0015s0259	Sphfalx0193s0030	166.5	233.75	2.2428	391.5	705.25	1.0108	0.450687
Sphfalx0084s0063	Sphfalx0193s0030	228.5	323	2.1517	535.5	982	0.974	0.452665
Sphfalx0005s0085	Sphfalx0084s0062	56.83	228.08	0.3029	89.17	710.92	0.1373	0.453285
Sphfalx0025s0047	Sphfalx0026s0089	161.67	237.25	1.794	348.33	701.75	0.8132	0.453289
Sphfalx0000s0509	Sphfalx0005s0083	158	231.58	1.8033	353	707.42	0.821	0.455276
Sphfalx0015s0259	Sphfalx0193s0031	165.83	232.75	2.2467	395.17	706.25	1.0279	0.457515
Sphfalx0000s0509	Sphfalx0104s0057	160.92	233.58	1.8807	362.08	705.42	0.8649	0.459882
Sphfalx0015s0259	Sphfalx0065s0034	165.33	232.58	2.2146	396.67	706.42	1.0358	0.467714
Sphfalx0007s0047	Sphfalx0040s0186	163.58	233.5	2.0397	382.42	705.5	0.9621	0.471687
Sphfalx0014s0033	Sphfalx0084s0062	158.17	231	1.8309	364.83	708	0.8713	0.475886
Sphfalx0018s0093	Sphfalx0040s0186	162.42	232.17	2.0246	383.58	706.83	0.9644	0.476341
Sphfalx0007s0047	Sphfalx0025s0047	161.42	239.17	1.7261	349.58	699.83	0.8225	0.476508
Sphfalx0040s0186	Sphfalx0065s0034	161.5	230.08	2.0604	388.5	708.92	0.9839	0.477529
Sphfalx0007s0033	Sphfalx0065s0028	164.42	233.83	2.0796	390.58	705.17	1.006	0.483747
Sphfalx0007s0031	Sphfalx0065s0028	163.92	234.17	2.031	389.08	704.83	0.9989	0.491827
Sphfalx0007s0031	Sphfalx0014s0033	158.25	234.58	1.723	357.75	704.42	0.8479	0.492107
Sphfalx0003s0314	Sphfalx0015s0259	168.42	241.33	1.9996	383.58	697.67	0.9906	0.495399
Sphfalx0007s0033	Sphfalx0014s0033	156.92	234.25	1.6773	360.08	704.75	0.8575	0.511238
Sphfalx0333s0002	Sphfalx0362s0007	30.33	242.25	0.137	46.67	696.75	0.0702	0.512409
Sphfalx0015s0259	Sphfalx0026s0089	158.92	234.08	1.7669	372.08	704.92	0.9125	0.516441
Sphfalx0333s0002	Sphfalx0362s0005	33.83	241.83	0.1548	54.17	697.17	0.082	0.529716
Sphfalx0015s0259	Sphfalx0018s0093	159.08	234.67	1.7566	375.92	704.33	0.9326	0.530912
Sphfalx0007s0047	Sphfalx0015s0259	160.83	236	1.7949	381.17	703	0.9626	0.536297
Sphfalx0003s0314	Sphfalx0007s0033	160.75	240.17	1.6723	369.25	698.83	0.9143	0.546732
Sphfalx0026s0089	Sphfalx0040s0186	156.25	231.58	1.724	381.75	707.42	0.9534	0.553016
Sphfalx0003s0314	Sphfalx0007s0031	160.67	240.5	1.6605	370.33	698.5	0.9205	0.554351
Sphfalx0007s0031	Sphfalx0193s0030	159.42	232.92	1.8278	394.58	706.08	1.0252	0.560893
Sphfalx0007s0033	Sphfalx0193s0030	159.33	232.58	1.8349	396.67	706.42	1.0358	0.564499
Sphfalx0002s0399	Sphfalx0616s0001	9.5	233.83	0.0418	16.5	705.17	0.0238	0.569378
Sphfalx0065s0028	Sphfalx0257s0017	51.5	231.83	0.2634	97.5	707.17	0.1524	0.578588
Sphfalx0007s0031	Sphfalx0168s0015	159.42	234.75	1.769	393.58	704.25	1.0253	0.579593
Sphfalx0007s0033	Sphfalx0168s0015	159.33	234.42	1.7755	395.67	704.58	1.036	0.583498
Sphfalx0065s0034	Sphfalx0257s0017	15	229.42	0.0684	29	709.58	0.042	0.614035
Sphfalx0007s0031	Sphfalx0193s0031	155.25	231.92	1.6731	400.75	707.08	1.057	0.631761
Sphfalx0007s0033	Sphfalx0193s0031	155.17	231.58	1.6788	402.83	707.42	1.068	0.636169
Sphfalx0065s0028	Sphfalx0065s0034	46.67	231.92	0.2343	100.33	707.08	0.1573	0.671362
Sphfalx0007s0031	Sphfalx0065s0034	150.83	231.75	1.5175	400.17	707.25	1.0531	0.69397
Sphfalx0007s0033	Sphfalx0065s0034	150.83	231.42	1.5247	403.17	707.58	1.0694	0.701384
Sphfalx0007s0033	Sphfalx0257s0017	148.17	231.33	1.443	399.83	707.67	1.0498	0.727512
Sphfalx0193s0030	Sphfalx0193s0031	8	230.83	0.0355	18	708.17	0.0259	0.729577
Sphfalx0007s0031	Sphfalx0257s0017	148	231.67	1.4319	399	707.33	1.0461	0.730568
Sphfalx0362s0005	Sphfalx0362s0007	4.5	240.58	0.0189	22.5	698.42	0.0329	1.74074
Sphfalx0007s0031	Sphfalx0007s0033	1	233.67	0.0043	17	705.33	0.0245	5.69767
Sphfalx0002s0399	Sphfalx0362s0007	249.5	329.5	n.a.	515.5	999.5	0.8728	#VALUE!
Sphfalx0003s0314	Sphfalx0084s0062	184.5	236.92	n.a.	354.5	702.08	0.8389	#VALUE!
Sphfalx0003s0314	Sphfalx0104s0057	189.5	239.67	n.a.	359.5	699.33	0.8674	#VALUE!
Sphfalx0005s0083	Sphfalx0007s0047	184.08	232.33	n.a.	372.92	706.67	0.9121	#VALUE!
Sphfalx0005s0083	Sphfalx0018s0093	183.5	231	n.a.	374.5	708	0.9163	#VALUE!
Sphfalx0005s0083	Sphfalx0025s0047	191	235.17	n.a.	351	703.83	0.8201	#VALUE!
Sphfalx0005s0083	Sphfalx0026s0089	181	230.42	n.a.	375	708.58	0.9172	#VALUE!
Sphfalx0005s0083	Sphfalx0065s0028	189.67	231.33	n.a.	367.33	707.67	0.8835	#VALUE!
Sphfalx0005s0083	Sphfalx0065s0034	176	228.92	n.a.	383	710.08	0.9525	#VALUE!
Sphfalx0005s0083	Sphfalx0075s0052	188	228.83	n.a.	381	710.17	0.9423	#VALUE!
Sphfalx0005s0083	Sphfalx0168s0015	183.08	231.92	n.a.	388.92	707.08	0.9914	#VALUE!
Sphfalx0005s0083	Sphfalx0193s0030	180.75	230.08	n.a.	390.25	708.92	0.9931	#VALUE!
Sphfalx0005s0083	Sphfalx0193s0031	180.75	229.08	n.a.	386.25	709.92	0.9694	#VALUE!
Sphfalx0005s0083	Sphfalx0257s0017	180.92	228.83	n.a.	373.08	710.17	0.9041	#VALUE!
Sphfalx0005s0083	Sphfalx0333s0002	193.58	235.92	n.a.	355.42	703.08	0.8407	#VALUE!
Sphfalx0005s0083	Sphfalx0362s0005	183.75	234.25	n.a.	361.25	704.75	0.8627	#VALUE!
Sphfalx0005s0083	Sphfalx0362s0007	182.75	234.67	n.a.	367.25	704.33	0.8911	#VALUE!
Sphfalx0005s0085	Sphfalx0007s0047	185.92	232.83	n.a.	374.08	706.17	0.9189	#VALUE!
Sphfalx0005s0085	Sphfalx0018s0093	183.33	231.5	n.a.	374.67	707.5	0.9184	#VALUE!
Sphfalx0005s0085	Sphfalx0025s0047	190.17	235.67	n.a.	354.83	703.33	0.8376	#VALUE!
Sphfalx0005s0085	Sphfalx0026s0089	180.08	230.92	n.a.	374.92	708.08	0.9181	#VALUE!
Sphfalx0005s0085	Sphfalx0065s0028	191.5	231.83	n.a.	363.5	707.17	0.8673	#VALUE!
Sphfalx0005s0085	Sphfalx0075s0052	186.58	229.33	n.a.	380.42	709.67	0.9407	#VALUE!
Sphfalx0005s0085	Sphfalx0168s0015	185.92	232.42	n.a.	386.08	706.58	0.978	#VALUE!
Sphfalx0005s0085	Sphfalx0193s0030	182.58	230.58	n.a.	387.42	708.42	0.9797	#VALUE!
Sphfalx0005s0085	Sphfalx0193s0031	182.58	229.58	n.a.	383.42	709.42	0.9564	#VALUE!
Sphfalx0005s0085	Sphfalx0257s0017	183.08	229.33	n.a.	370.92	709.67	0.8952	#VALUE!
Sphfalx0005s0085	Sphfalx0333s0002	195.5	236.42	n.a.	354.5	702.58	0.8378	#VALUE!
Sphfalx0005s0085	Sphfalx0362s0005	186.75	234.75	n.a.	361.25	704.25	0.8639	#VALUE!
Sphfalx0005s0085	Sphfalx0362s0007	185.75	235.17	n.a.	367.25	703.83	0.8923	#VALUE!
Sphfalx0007s0031	Sphfalx0084s0062	181.33	230.42	n.a.	350.67	708.58	0.8088	#VALUE!
Sphfalx0007s0033	Sphfalx0084s0062	182.08	230.08	n.a.	352.92	708.92	0.8175	#VALUE!
Sphfalx0007s0047	Sphfalx0007s0128	189.83	234.75	n.a.	371.17	704.25	0.9098	#VALUE!
Sphfalx0007s0047	Sphfalx0013s0130	183.83	234.75	n.a.	367.17	704.25	0.8909	#VALUE!
Sphfalx0007s0047	Sphfalx0104s0057	186.42	234.33	n.a.	395.58	704.67	1.0352	#VALUE!
Sphfalx0007s0128	Sphfalx0193s0030	180.83	232.5	n.a.	380.17	706.5	0.948	#VALUE!
Sphfalx0013s0130	Sphfalx0025s0047	187.08	237.58	n.a.	341.92	701.42	0.7873	#VALUE!
Sphfalx0013s0130	Sphfalx0040s0186	179.25	231.92	n.a.	166.75	707.08	0.2831	#VALUE!
Sphfalx0013s0130	Sphfalx0065s0034	176.92	231.33	n.a.	380.08	707.67	0.9444	#VALUE!
Sphfalx0013s0130	Sphfalx0168s0015	184.92	234.33	n.a.	383.08	704.67	0.9678	#VALUE!
Sphfalx0013s0130	Sphfalx0193s0030	182.17	232.5	n.a.	384.83	706.5	0.9717	#VALUE!
Sphfalx0013s0130	Sphfalx0257s0017	178.42	231.25	n.a.	376.58	707.75	0.927	#VALUE!
Sphfalx0013s0130	Sphfalx0333s0002	182.83	238.33	n.a.	337.17	700.67	0.7696	#VALUE!
Sphfalx0013s0130	Sphfalx0362s0005	182.75	236.67	n.a.	340.25	702.33	0.7787	#VALUE!
Sphfalx0013s0130	Sphfalx0362s0007	180.75	237.08	n.a.	345.25	701.92	0.8	#VALUE!
Sphfalx0014s0033	Sphfalx0018s0093	181.08	234.42	n.a.	327.92	704.58	0.7268	#VALUE!
Sphfalx0014s0033	Sphfalx0026s0089	178.17	233.83	n.a.	330.83	705.17	0.7367	#VALUE!
Sphfalx0014s0033	Sphfalx0193s0030	184.08	233.5	n.a.	342.92	705.5	0.7833	#VALUE!
Sphfalx0014s0033	Sphfalx0193s0031	184	232.5	n.a.	346	706.5	0.7938	#VALUE!
Sphfalx0014s0033	Sphfalx0257s0017	184.08	232.25	n.a.	333.92	706.75	0.7456	#VALUE!
Sphfalx0015s0259	Sphfalx0333s0002	191.83	239.58	n.a.	375.17	699.42	0.942	#VALUE!
Sphfalx0015s0259	Sphfalx0362s0005	188.5	237.92	n.a.	378.5	701.08	0.9543	#VALUE!
Sphfalx0015s0259	Sphfalx0362s0007	185.25	238.33	n.a.	384.75	700.67	0.988	#VALUE!
Sphfalx0018s0093	Sphfalx0084s0062	181.17	230.25	n.a.	378.83	708.75	0.9354	#VALUE!
Sphfalx0018s0093	Sphfalx0104s0057	185.17	233	n.a.	396.83	706	1.0381	#VALUE!
Sphfalx0025s0047	Sphfalx0084s0062	192.67	234.42	n.a.	360.33	704.58	0.859	#VALUE!
Sphfalx0025s0047	Sphfalx0104s0057	194.83	237.17	n.a.	362.17	701.83	0.8737	#VALUE!
Sphfalx0026s0089	Sphfalx0084s0062	179.08	229.67	n.a.	380.92	709.33	0.9441	#VALUE!
Sphfalx0040s0186	Sphfalx0084s0062	174.33	228.75	n.a.	194.67	710.25	0.3411	#VALUE!
Sphfalx0065s0028	Sphfalx0084s0062	186	230.58	n.a.	375	708.42	0.9176	#VALUE!
Sphfalx0065s0028	Sphfalx0104s0057	185.25	233.33	n.a.	396.75	705.67	1.0387	#VALUE!
Sphfalx0065s0034	Sphfalx0084s0062	177.42	228.17	n.a.	388.58	710.83	0.9789	#VALUE!
Sphfalx0065s0034	Sphfalx0104s0057	178.17	230.92	n.a.	401.83	708.08	1.06	#VALUE!
Sphfalx0075s0052	Sphfalx0084s0062	184.42	228.08	n.a.	380.58	710.92	0.9383	#VALUE!
Sphfalx0075s0052	Sphfalx0104s0057	184.08	230.83	n.a.	403.92	708.17	1.0719	#VALUE!
Sphfalx0084s0062	Sphfalx0168s0015	179.08	231.17	n.a.	389.92	707.83	0.9945	#VALUE!
Sphfalx0084s0062	Sphfalx0193s0030	174.25	229.33	n.a.	391.75	709.67	0.9989	#VALUE!
Sphfalx0084s0062	Sphfalx0193s0031	176.58	228.33	n.a.	386.42	710.67	0.9682	#VALUE!
Sphfalx0084s0062	Sphfalx0257s0017	182.67	228.08	n.a.	378.33	710.92	0.9273	#VALUE!
Sphfalx0084s0062	Sphfalx0333s0002	189.25	235.17	n.a.	363.75	703.83	0.8762	#VALUE!
Sphfalx0084s0062	Sphfalx0362s0005	189.58	233.5	n.a.	368.42	705.5	0.8937	#VALUE!
Sphfalx0084s0062	Sphfalx0362s0007	186.5	233.92	n.a.	372.5	705.08	0.9141	#VALUE!
Sphfalx0104s0057	Sphfalx0168s0015	181.67	233.92	n.a.	411.33	705.08	1.1283	#VALUE!
Sphfalx0104s0057	Sphfalx0193s0030	183.08	232.08	n.a.	410.92	706.92	1.1189	#VALUE!
Sphfalx0104s0057	Sphfalx0193s0031	181.58	231.08	n.a.	405.42	707.92	1.0816	#VALUE!
Sphfalx0104s0057	Sphfalx0257s0017	179.92	230.83	n.a.	401.08	708.17	1.0554	#VALUE!
Sphfalx0104s0057	Sphfalx0362s0005	183.25	236.25	n.a.	353.75	702.75	0.8342	#VALUE!
Sphfalx0168s0015	Sphfalx0362s0005	184	237.83	n.a.	342	701.17	0.7881	#VALUE!
Sphfalx0168s0015	Sphfalx0362s0007	182.17	238.25	n.a.	349.83	700.75	0.8216	#VALUE!
Sphfalx0362s0007	Sphfalx0616s0001	178.75	237.33	n.a.	348.25	701.67	0.813	#VALUE!

## Sheet: Physcomitrella patens
Seq1	Seq2	SynDif	SynPos	Ks	NSynDif	NSynPos	Ka	Ka/Ks
Pp3c14_9480	Pp3c17_11220	97.25	242.33	0.5744	39.75	738.67	0.0558	0.0971448
Pp3c13_3320	Pp3c24_6070	178.83	242.92	2.9961	194.17	738.08	0.324	0.108141
Pp3c13_12390	Pp3c17_11220	167.5	243.33	1.874	133.5	737.67	0.2071	0.110512
Pp3c6_1540	Pp3c14_9480	177.42	236.75	5.3285	311.58	744.25	0.6127	0.114985
Pp3c3_11320	Pp3c23_12700	178.67	253.33	2.1145	155.33	727.67	0.2512	0.118799
Pp3c3_11320	Pp3c8_19000	187.58	255.83	2.8501	219.42	725.17	0.3874	0.135925
Pp3c9_4450	Pp3c21_14080	164.17	251.67	1.5288	151.83	729.33	0.2439	0.159537
Pp3c3_11320	Pp3c24_6070	186.17	248.58	4.9008	387.83	732.42	0.9182	0.187357
Pp3c17_11220	Pp3c23_12700	183.33	245.58	4.0302	364.67	735.42	0.8117	0.201404
Pp3c11_19940	Pp3c23_12700	186.75	252.75	3.158	326.25	728.25	0.6822	0.216023
Pp3c3_11320	Pp3c17_11220	184.42	247.92	3.6046	372.58	733.08	0.8491	0.23556
Pp3c13_12390	Pp3c24_6070	181.17	244	3.4525	370.83	737	0.8335	0.241419
Pp3c13_12390	Pp3c13_3320	237.92	319.33	3.7643	523.08	979.67	0.9334	0.247961
Pp3c14_9480	Pp3c23_12700	183	247.75	3.143	361	733.25	0.8013	0.254948
Pp3c9_4450	Pp3c11_19940	186.5	253.17	3.0225	352.5	727.83	0.7783	0.257502
Pp3c11_19940	Pp3c24_6070	184.25	248	3.4996	384.75	733	0.9026	0.257915
Pp3c14_9480	Pp3c24_6070	252	340.08	3.3167	538	1051.92	0.8591	0.259023
Pp3c6_1540	Pp3c13_3320	176.58	236.67	3.9495	416.42	744.33	1.0276	0.260185
Pp3c13_3320	Pp3c17_11220	179.67	242.25	3.3741	385.33	738.75	0.8917	0.264278
Pp3c8_19000	Pp3c14_9480	184.83	250.25	3.1395	370.17	730.75	0.8439	0.268801
Pp3c8_19000	Pp3c21_14080	188.08	253.75	3.3353	383.92	727.25	0.9127	0.273649
Pp3c3_11320	Pp3c11_19940	183.33	255.08	2.3828	331.67	725.92	0.7047	0.295745
Pp3c9_4450	Pp3c13_3320	183.92	248.08	3.3469	404.08	732.92	0.9963	0.297678
Pp3c13_12390	Pp3c23_12700	180.5	248.75	2.57	359.5	732.25	0.7973	0.310233
Pp3c13_3320	Pp3c23_12700	242.17	328	3.1212	539.83	986	0.982	0.314623
Pp3c8_19000	Pp3c9_4450	184.92	253.92	2.6556	368.08	727.08	0.8429	0.317405
Pp3c11_19940	Pp3c13_3320	182.33	249.42	2.7583	385.67	731.58	0.9102	0.329986
Pp3c3_11320	Pp3c21_14080	185	253.58	2.7013	384	727.42	0.9127	0.337874
Pp3c3_11320	Pp3c14_9480	178.83	250.08	2.3006	359.17	730.92	0.7986	0.347127
Pp3c8_19000	Pp3c17_11220	178.5	248.08	2.4022	374.5	732.92	0.8576	0.357006
Pp3c8_19000	Pp3c24_6070	180.75	248.75	2.6016	394.25	732.25	0.9491	0.364814
Pp3c3_11320	Pp3c13_12390	178.33	251.08	2.2032	360.67	729.92	0.8065	0.366058
Pp3c21_14080	Pp3c23_12700	181.42	251.25	2.4674	388.58	729.75	0.9284	0.376267
Pp3c11_19940	Pp3c14_9480	176.25	249.5	2.134	376.75	731.5	0.8705	0.407919
Pp3c13_3320	Pp3c14_9480	172.92	244.42	2.1523	382.08	736.58	0.8823	0.409934
Pp3c13_12390	Pp3c21_14080	177.08	249	2.2208	386.92	732	0.915	0.412014
Pp3c9_4450	Pp3c13_12390	172.33	249.17	1.9151	364.67	731.83	0.8189	0.427602
Pp3c8_19000	Pp3c13_3320	178.92	250.17	2.3026	405.08	730.83	1.0075	0.437549
Pp3c11_19940	Pp3c21_14080	172.92	253	1.8168	357.08	728	0.796	0.438133
Pp3c9_4450	Pp3c24_6070	176	246.67	2.2674	407	734.33	1.0074	0.444297
Pp3c9_4450	Pp3c17_11220	169	246	1.8576	369	735	0.8301	0.446867
Pp3c21_14080	Pp3c24_6070	174.42	246.5	2.1542	400.58	734.5	0.9742	0.452233
Pp3c3_11320	Pp3c13_3320	177.67	250	2.211	404.33	731	1.0031	0.453686
Pp3c6_1540	Pp3c11_19940	170.08	241.75	2.0863	398.92	739.25	0.9534	0.456981
Pp3c11_19940	Pp3c13_12390	172.75	250.5	1.8896	379.25	730.5	0.8838	0.467718
Pp3c9_4450	Pp3c14_9480	168.17	248.17	1.7538	367.83	732.83	0.8298	0.473144
Pp3c9_4450	Pp3c23_12700	169.75	251.42	1.7287	367.25	729.58	0.8341	0.482501
Pp3c3_11320	Pp3c6_1540	168.92	242.33	1.9879	401.08	738.67	0.9655	0.485688
Pp3c23_12700	Pp3c24_6070	168	246.25	1.803	393	734.75	0.9366	0.519468
Pp3c11_19940	Pp3c17_11220	164.08	247.33	1.6192	374.92	733.67	0.8578	0.529768
Pp3c6_1540	Pp3c21_14080	167.08	240.25	1.9658	418.92	740.75	1.0519	0.5351
Pp3c13_3320	Pp3c21_14080	169.25	247.92	1.8081	411.75	733.08	1.0364	0.573198
Pp3c14_9480	Pp3c21_14080	161.83	248	1.5306	393.17	733	0.9419	0.61538
Pp3c17_11220	Pp3c21_14080	158	245.83	1.4584	387	735.17	0.9077	0.622394
Pp3c3_11320	Pp3c9_4450	199.42	253.75	n.a.	362.58	727.25	0.8197	#VALUE!
Pp3c6_1540	Pp3c8_19000	184.25	242.5	n.a.	395.75	738.5	0.9402	#VALUE!
Pp3c6_1540	Pp3c9_4450	181.17	240.42	n.a.	415.83	740.58	1.0357	#VALUE!
Pp3c6_1540	Pp3c13_12390	186.42	237.75	n.a.	325.58	743.25	0.6579	#VALUE!
Pp3c6_1540	Pp3c17_11220	186.67	234.58	n.a.	320.33	746.42	0.6369	#VALUE!
Pp3c6_1540	Pp3c23_12700	188.08	240	n.a.	404.92	741	0.9781	#VALUE!
Pp3c6_1540	Pp3c24_6070	190.5	235.25	n.a.	420.5	745.75	1.0452	#VALUE!
Pp3c8_19000	Pp3c11_19940	194.83	255.25	n.a.	340.17	725.75	0.7355	#VALUE!
Pp3c8_19000	Pp3c13_12390	196.25	251.25	n.a.	360.75	729.75	0.8072	#VALUE!
Pp3c8_19000	Pp3c23_12700	192.42	253.5	n.a.	217.58	727.5	0.3816	#VALUE!
Pp3c13_12390	Pp3c14_9480	185.5	245.5	n.a.	138.5	735.5	0.2168	#VALUE!
Pp3c17_11220	Pp3c24_6070	186.25	240.83	n.a.	364.75	740.17	0.8026	#VALUE!

## Sheet: Marchantia polymorpha
Seq1	Seq2	SynDif	SynPos	Ks	NSynDif	NSynPos	Ka	Ka/Ks
Mapoly0170s0014	Mapoly0004s0095	221.08	298.5	3.2883	302.92	889.5	0.4539	0.138035
Mapoly0170s0014	Mapoly0047s0067	219.08	298.83	2.8459	294.92	889.17	0.4379	0.15387
Mapoly0032s0115	Mapoly0032s0116	188	306.83	1.2735	167	881.17	0.2185	0.171574
Mapoly0004s0095	Mapoly0047s0067	212.08	299.33	2.1711	286.92	888.67	0.4222	0.194464
Mapoly0130s0012	Mapoly0170s0014	92.83	296.33	0.4056	70.17	891.67	0.0831	0.204882
Mapoly0032s0115	Mapoly0004s0095	226.17	302.33	4.4721	484.83	885.67	0.9817	0.219517
Mapoly0004s0095	Mapoly0052s0005	221.67	299.67	3.2167	465.33	888.33	0.8991	0.27951
Mapoly0047s0067	Mapoly0052s0005	221.08	300	3.0381	454.92	888	0.8618	0.283664
Mapoly0134s0048	Mapoly0040s0055	223.92	301.67	3.4308	486.08	886.33	0.9854	0.287222
Mapoly0130s0012	Mapoly0032s0116	222.33	301.33	3.091	510.67	886.67	1.0955	0.354416
Mapoly0170s0014	Mapoly0032s0116	221.92	303	2.8141	502.08	885	1.0593	0.376426
Mapoly0134s0048	Mapoly0032s0115	219.42	302.08	2.5924	495.58	885.92	1.0274	0.396312
Mapoly0032s0116	Mapoly0052s0005	215.67	304.17	2.1806	460.33	883.83	0.8892	0.407778
Mapoly0107s0041	Mapoly0134s0048	215.5	297	2.5688	506.5	891	1.064	0.414201
Mapoly0107s0041	Mapoly0004s0095	215.42	297.25	2.5419	510.58	890.75	1.0838	0.426374
Mapoly0040s0055	Mapoly0047s0067	214.25	302.25	2.1771	477.75	885.75	0.9525	0.437509
Mapoly0134s0048	Mapoly0032s0116	217.25	303.25	2.3293	495.75	884.75	1.0311	0.442665
Mapoly0032s0115	Mapoly0052s0005	209.83	303	1.9265	461.17	885	0.8901	0.46203
Mapoly0040s0055	Mapoly0052s0005	197.25	302.58	1.5255	404.75	885.42	0.7053	0.46234
Mapoly0107s0041	Mapoly0052s0005	184	297.92	1.3008	384	890.08	0.6422	0.493696
Mapoly0032s0116	Mapoly0047s0067	212.58	303.83	2.0261	495.42	884.17	1.0311	0.508909
Mapoly0107s0041	Mapoly0040s0055	151.42	300.17	0.8374	294.58	887.83	0.4381	0.523167
Mapoly0032s0115	Mapoly0047s0067	207.58	302.67	1.8441	497.42	885.33	1.0371	0.562388
Mapoly0107s0041	Mapoly0047s0067	199.58	297.58	1.6849	501.42	890.42	1.0422	0.618553
Mapoly0107s0041	Mapoly0032s0116	192.75	301.75	1.4314	495.25	886.25	1.0251	0.716152
Mapoly0107s0041	Mapoly0032s0115	189.67	300.58	1.3807	494.33	887.42	1.0182	0.737452
Mapoly0032s0115	Mapoly0040s0055	193.83	305.25	1.4063	517.17	882.75	1.1395	0.810282
Mapoly0032s0116	Mapoly0040s0055	194	306.42	1.3942	523	881.58	1.1741	0.842132
Mapoly0107s0041	Mapoly0130s0012	249.5	295.08	n.a.	491.5	892.92	0.993	#VALUE!
Mapoly0107s0041	Mapoly0170s0014	239.75	296.75	n.a.	505.25	891.25	1.0575	#VALUE!
Mapoly0130s0012	Mapoly0134s0048	233.75	296.58	n.a.	327.25	891.42	0.5042	#VALUE!
Mapoly0130s0012	Mapoly0032s0115	235.25	300.17	n.a.	505.75	887.83	1.0689	#VALUE!
Mapoly0130s0012	Mapoly0004s0095	229.08	296.83	n.a.	318.92	891.17	0.4863	#VALUE!
Mapoly0130s0012	Mapoly0040s0055	242.58	299.75	n.a.	467.42	888.25	0.9071	#VALUE!
Mapoly0130s0012	Mapoly0047s0067	230.5	297.17	n.a.	294.5	890.83	0.4359	#VALUE!
Mapoly0130s0012	Mapoly0052s0005	234.5	297.5	n.a.	452.5	890.5	0.8488	#VALUE!
Mapoly0134s0048	Mapoly0170s0014	239.58	298.25	n.a.	317.42	889.75	0.4842	#VALUE!
Mapoly0134s0048	Mapoly0004s0095	225.92	298.75	n.a.	271.08	889.25	0.3912	#VALUE!
Mapoly0134s0048	Mapoly0047s0067	245.17	299.08	n.a.	277.83	888.92	0.4043	#VALUE!
Mapoly0134s0048	Mapoly0052s0005	236.83	299.42	n.a.	454.17	888.58	0.8581	#VALUE!
Mapoly0170s0014	Mapoly0032s0115	231.5	301.83	n.a.	493.5	886.17	1.0176	#VALUE!
Mapoly0170s0014	Mapoly0040s0055	240.67	301.42	n.a.	469.33	886.58	0.9177	#VALUE!
Mapoly0170s0014	Mapoly0052s0005	226.42	299.17	n.a.	444.58	888.83	0.8245	#VALUE!
Mapoly0032s0116	Mapoly0004s0095	228.75	303.5	n.a.	495.25	884.5	1.0295	#VALUE!
Mapoly0004s0095	Mapoly0040s0055	232.42	301.92	n.a.	500.58	886.08	1.0495	#VALUE!

## Sheet: Selaginella moellendorffii
Seq1	Seq2	SynDif	SynPos	Ks	NSynDif	NSynPos	Ka	Ka/Ks
270979	127260	143.33	209	1.8436	55.67	640	0.0925	0.0501736
75458	270979	155.75	207.92	5.0426	164.25	641.08	0.3135	0.0621703
SmAAP9C	SmAAP10	157.5	214.42	2.9119	145.5	634.58	0.2737	0.0939936
98385	270979	154.17	206.58	3.9775	192.83	642.42	0.3834	0.0963922
SmAAP9A	SmAAP9B	145.5	210.5	1.9096	133.5	638.5	0.2451	0.128351
98385	127260	152.5	207.42	2.9459	193.5	641.58	0.3858	0.130962
99162	98878	129.17	204.92	1.3765	108.83	644.08	0.1915	0.139121
127260	127270	150.83	208.42	2.5132	179.17	640.58	0.35	0.139265
270979	426884	152.5	206.33	3.1732	223.5	642.67	0.4673	0.147265
SmAAP9C	SmAAP9B	145.92	214.17	1.793	145.08	634.83	0.2726	0.152036
75458	98878	154.17	206.5	4.0406	275.83	642.5	0.6372	0.157699
SmAAP9C	SmAAP9A	135.5	213	1.4139	124.5	636	0.2268	0.160407
127260	426884	151.83	207.17	2.8359	225.17	641.83	0.473	0.16679
99162	127260	152.08	207.17	2.8908	238.92	641.83	0.5144	0.177944
413158	173454	154.92	209.17	3.2875	263.08	639.83	0.5959	0.181262
98878	127260	151.92	207.58	2.7904	238.08	641.42	0.5123	0.183594
SmAAP9A	SmAAP10	139.25	210.75	1.5964	160.75	638.25	0.3069	0.192245
SmAAP10	SmAAP9B	145.42	211.92	1.8482	187.58	637.08	0.3739	0.202305
270979	99162	149.5	206.33	2.5377	244.5	642.67	0.5308	0.209166
98385	173454	153.17	209.58	2.7495	256.83	639.42	0.5752	0.209202
173454	127260	150.42	212	2.1893	220.58	637	0.4645	0.212168
173454	127270	151.75	210.58	2.4298	250.25	638.42	0.5546	0.228249
270979	SmAAP10	155.83	210.17	3.3578	316.17	638.83	0.8089	0.240902
99162	127270	149.17	205.75	2.5506	270.83	643.25	0.6181	0.242335
98878	426884	151.08	204.92	3.0584	305.92	644.08	0.7524	0.246011
98385	99162	148.92	204.75	2.6236	280.08	644.25	0.65	0.247751
75458	127260	133.5	208.75	1.4364	182.5	640.25	0.3586	0.249652
SmAAP9B	426884	155.25	208.08	3.9434	353.75	640.92	0.9986	0.253233
98385	98878	149.42	205.17	2.656	289.58	643.83	0.6867	0.258547
270979	SmAAP9B	155.25	209.92	3.2072	320.75	639.08	0.8297	0.258699
98878	127270	149.17	206.17	2.5079	281.83	642.83	0.6588	0.26269
173454	SmAAP10	158.58	213.17	3.6138	343.42	635.83	0.9551	0.264292
75458	173454	142.33	210.92	1.7253	220.67	638.08	0.4637	0.268765
413158	99162	147.5	204.33	2.4621	286.5	644.67	0.6734	0.273506
173454	426884	150.5	209.33	2.3883	280.5	639.67	0.659	0.275928
75458	SmAAP9B	154.75	209.67	3.1062	331.25	639.33	0.8804	0.283433
413158	98878	147.83	204.75	2.4664	294.17	644.25	0.7039	0.285396
270979	173454	138.92	211.17	1.5725	217.08	637.83	0.4536	0.288458
270979	98878	139.5	206.75	1.7242	234.5	642.25	0.5004	0.290222
99162	426884	147.08	204.5	2.3952	302.92	644.5	0.739	0.308534
98878	173454	151.75	209.75	2.5066	309.25	639.25	0.7768	0.309902
98385	127270	25.5	206	0.1353	26.5	643	0.0424	0.313378
99162	173454	148.33	209.33	2.1726	291.67	639.67	0.7023	0.323253
75458	99162	142.33	206.08	1.9026	272.67	642.92	0.6251	0.32855
98385	SmAAP10	153.25	208.58	2.9201	354.75	640.42	1.0062	0.344577
SmAAP9C	413158	154.25	210.42	2.8432	358.75	638.58	1.0369	0.364695
SmAAP9A	426884	151.17	206.92	2.7399	354.83	642.08	1.0012	0.365415
SmAAP9C	127260	152.58	213.25	2.3096	324.42	635.75	0.8555	0.37041
98878	SmAAP9A	150.67	207.33	2.6033	348.33	641.67	0.965	0.370683
SmAAP9B	127260	149.25	210.75	2.1651	315.75	638.25	0.8083	0.373331
413158	SmAAP10	152.33	208.17	2.7884	360.67	640.83	1.041	0.373332
99162	SmAAP10	152.17	208.33	2.7334	357.83	640.67	1.024	0.374625
SmAAP9C	173454	155.83	215.42	2.5045	343.17	633.58	0.9606	0.38355
SmAAP10	127270	151.58	209.58	2.5004	348.42	639.42	0.9724	0.388898
SmAAP9C	270979	152.17	212.42	2.3283	335.83	636.58	0.9115	0.391487
98878	SmAAP9B	149.83	208.5	2.3805	344.17	640.5	0.9453	0.397101
156907	127270	151.25	212.75	2.216	330.75	636.25	0.886	0.399819
98385	156907	151.17	211.75	2.2752	340.83	637.25	0.9366	0.411656
270979	156907	146.33	213.33	1.8452	305.67	635.67	0.7686	0.41654
413158	SmAAP9B	148.33	207.92	2.2656	345.67	641.08	0.9518	0.420109
SmAAP9C	99162	150.33	210.58	2.2751	348.67	638.42	0.977	0.429432
173454	SmAAP9A	149	211.75	2.088	342	637.25	0.943	0.451628
270979	SmAAP9A	141.33	208.75	1.7477	312.67	640.25	0.7898	0.451908
413158	156907	145.92	211.33	1.9	330.08	637.67	0.8788	0.462526
75458	156907	147.08	213.08	1.8976	334.92	635.92	0.9086	0.478815
98385	426884	40.33	204.75	0.2285	66.67	644.25	0.1114	0.487527
98878	156907	147.5	211.92	1.9737	346.5	637.08	0.9687	0.490804
SmAAP9C	156907	150.92	217.58	1.9408	342.08	631.42	0.9611	0.495208
75458	SmAAP9A	138.67	208.5	1.6337	317.33	640.5	0.8104	0.496052
173454	156907	148.67	216.33	1.8602	338.33	632.67	0.9363	0.503333
98385	413158	38.33	204.58	0.2156	65.67	644.42	0.1095	0.507885
99162	SmAAP9B	143	208.08	1.8604	345	640.92	0.9486	0.50989
SmAAP9C	98878	148.92	211	2.1229	368.08	638	1.0998	0.518065
99162	SmAAP9A	139.08	206.92	1.6992	336.92	642.08	0.9021	0.530897
156907	127260	136.83	214.17	1.4323	305.17	634.83	0.7682	0.53634
98878	SmAAP10	143.67	208.75	1.8724	363.33	640.25	1.0599	0.566065
SmAAP9A	127260	129.17	209.58	1.2934	304.83	639.42	0.7572	0.585434
413158	127270	24.33	205.58	0.1288	46.67	643.42	0.0763	0.592391
SmAAP10	156907	144.33	215.33	1.6812	354.67	633.67	1.0286	0.611825
156907	426884	141.92	211.5	1.688	364.08	637.5	1.075	0.636848
SmAAP9B	156907	140.83	215.08	1.548	348.17	633.92	0.9884	0.638501
SmAAP10	426884	141.92	208.33	1.7917	377.08	640.67	1.152	0.642965
426884	127270	31.17	205.75	0.1692	67.83	643.25	0.1136	0.671395
413158	426884	50	204.33	0.2962	113	644.67	0.1996	0.673869
SmAAP9A	156907	134.08	213.92	1.3547	342.92	635.08	0.9546	0.704658
99162	156907	129	211.5	1.2584	336	637.5	0.9099	0.723061
75458	SmAAP9C	163.75	212.17	n.a.	326.25	636.83	0.8618	#VALUE!
75458	98385	157.42	206.33	n.a.	220.58	642.67	0.4589	#VALUE!
75458	413158	165.33	205.92	n.a.	232.67	643.08	0.4939	#VALUE!
75458	SmAAP10	162.08	209.92	n.a.	334.92	639.08	0.8998	#VALUE!
75458	426884	157.33	206.08	n.a.	250.67	642.92	0.5502	#VALUE!
75458	127270	159.83	207.33	n.a.	213.17	641.67	0.4388	#VALUE!
98385	SmAAP9A	161.42	207.17	n.a.	339.58	641.83	0.9167	#VALUE!
98385	SmAAP9B	159.58	208.33	n.a.	331.42	640.67	0.8777	#VALUE!
173454	SmAAP9B	164.5	212.92	n.a.	338.5	636.08	0.9272	#VALUE!
270979	127270	158.33	207.58	n.a.	176.67	641.42	0.3433	#VALUE!
413158	270979	159.75	206.17	n.a.	201.25	642.83	0.4052	#VALUE!
413158	SmAAP9A	159.42	206.75	n.a.	348.58	642.25	0.9646	#VALUE!
413158	127260	158.92	207	n.a.	200.08	642	0.4028	#VALUE!
SmAAP10	127260	158.58	211	n.a.	311.42	638	0.7891	#VALUE!
SmAAP9A	127270	159.5	208.17	n.a.	332.5	640.83	0.8828	#VALUE!
SmAAP9B	127270	157	209.33	n.a.	330	639.67	0.8732	#VALUE!
SmAAP9C	98385	165.92	210.83	n.a.	350.08	638.17	0.986	#VALUE!
SmAAP9C	426884	158.92	210.58	n.a.	369.08	638.42	1.105	#VALUE!
SmAAP9C	127270	161.92	211.83	n.a.	344.08	637.17	0.9548	#VALUE!

## Sheet: Picea abies
Seq1	Seq2	SynDif	SynPos	Ks	NSynDif	NSynPos	Ka	Ka/Ks
pa_MA_101691	pa_MA_402129	191	257.08	3.5002	178	774.92	0.2743	0.078367
pa_MA_43770	pa_MA_74043	190.58	257.33	3.2852	172.42	774.67	0.264	0.0803604
pa_MA_402129	pa_MA_43770	188.58	256.5	2.945	162.42	775.5	0.2456	0.0833956
pa_MA_402129	pa_MA_74043	170.33	255.17	1.6558	112.67	776.83	0.1612	0.0973548
pa_MA_165784	pa_MA_402129	183.58	256.08	2.3402	177.42	775.92	0.2727	0.116529
pa_MA_165784	pa_MA_43770	189	258.25	2.791	207	773.75	0.3309	0.11856
pa_MA_165784	pa_MA_74043	179.67	256.92	2.0209	169.33	775.08	0.2582	0.127765
pa_MA_14300	pa_MA_402129	181	255.58	2.1651	229	776.42	0.3747	0.173064
pa_MA_43770	pa_MA_889393	176.92	260.83	1.7604	199.08	771.17	0.3164	0.179732
pa_MA_402129	pa_MA_902657	183.92	258.92	2.2046	238.08	773.08	0.3965	0.179851
pa_MA_165784	pa_MA_889393	185.08	260.42	2.212	238.92	771.58	0.3994	0.180561
pa_MA_14300	pa_MA_165784	183.25	257.33	2.2391	246.75	774.67	0.4146	0.185164
pa_MA_402129	pa_MA_6860	183.42	257.42	2.2474	248.58	774.58	0.4188	0.186349
pa_MA_402129	pa_MA_889393	179.67	258.67	1.954	227.33	773.33	0.3731	0.190942
pa_MA_165784	pa_MA_902657	183.92	260.67	2.1195	247.08	771.33	0.4178	0.197122
pa_MA_14300	pa_MA_43770	171	257.75	1.6194	203	774.25	0.3226	0.19921
pa_MA_74043	pa_MA_902657	181.33	259.75	2.0032	242.67	772.25	0.4072	0.203275
pa_MA_43770	pa_MA_902657	174.92	261.08	1.6782	213.08	770.92	0.3448	0.205458
pa_MA_43770	pa_MA_6860	171.25	259.58	1.5878	206.75	772.42	0.3311	0.208528
pa_MA_74043	pa_MA_889393	177.42	259.5	1.8193	235.58	772.5	0.3914	0.215138
pa_MA_101691	pa_MA_889393	170.42	261.42	1.5255	214.58	770.58	0.3481	0.228187
pa_MA_101691	pa_MA_6860	169.75	260.17	1.5299	216.25	771.83	0.3508	0.229296
pa_MA_101691	pa_MA_14300	166.58	258.33	1.4734	213.42	773.67	0.3439	0.233406
pa_MA_14300	pa_MA_74043	170.08	256.42	1.6183	244.92	775.58	0.4099	0.25329
pa_MA_6860	pa_MA_74043	169.42	258.25	1.5577	249.58	773.75	0.4217	0.27072
pa_MA_101691	pa_MA_902657	164.25	261.67	1.3602	227.75	770.33	0.3759	0.276356
pa_MA_889393	pa_MA_902657	54.5	263.25	0.2423	55.5	768.75	0.0759	0.313248
pa_MA_6860	pa_MA_902657	85.75	262	0.43	95.25	770	0.1352	0.314419
pa_MA_101691	pa_MA_43770	46.5	259.25	0.205	51.5	772.75	0.0698	0.340488
pa_MA_6860	pa_MA_889393	76.5	261.75	0.3703	94.5	770.25	0.134	0.361869
pa_MA_14300	pa_MA_6860	80.17	258.67	0.3998	103.83	773.33	0.1479	0.369935
pa_MA_14300	pa_MA_889393	63.42	259.92	0.2951	85.58	772.08	0.1199	0.406303
pa_MA_14300	pa_MA_902657	75.08	260.17	0.3644	106.92	771.83	0.1531	0.420143
pa_MA_101691	pa_MA_165784	194.83	258.83	n.a.	215.17	773.17	0.3478	#VALUE!
pa_MA_101691	pa_MA_74043	193.58	257.92	n.a.	183.42	774.08	0.2848	#VALUE!
pa_MA_165784	pa_MA_6860	195.67	259.17	n.a.	245.33	772.83	0.4128	#VALUE!

## Sheet: Amborella trichopoda
Seq1	Seq2	SynDif	SynPos	Ks	NSynDif	NSynPos	Ka	Ka/Ks
scaffold00001.289	scaffold00059.251	207.42	285.92	2.5644	184.58	860.08	0.2528	0.0985806
scaffold00033.53	scaffold00071.167	208	279	3.8403	272	867	0.4064	0.105825
scaffold00071.165	scaffold00071.167	204.92	284.17	2.4425	215.08	861.83	0.3034	0.124217
scaffold00166.19	scaffold00166.21	160.83	270.58	1.1796	133.17	875.42	0.17	0.144117
scaffold00017.258	scaffold00071.167	203.83	278.75	2.7663	270.17	867.25	0.4026	0.145537
scaffold00071.161	scaffold00071.167	200.33	283.25	2.1488	244.67	862.75	0.3563	0.165813
scaffold00033.53	scaffold00033.54	172.83	281.83	1.2764	174.17	864.17	0.2347	0.183877
scaffold00033.54	scaffold00071.165	208.42	287	2.5875	306.58	859	0.4845	0.187246
scaffold00033.53	scaffold00071.161	204.5	283.08	2.4768	300.5	862.92	0.4682	0.189034
scaffold00033.53	scaffold00071.165	205.33	284	2.4933	302.67	862	0.4736	0.189949
scaffold00071.161	scaffold00071.165	164.5	288.25	1.0732	159.5	857.75	0.2137	0.199124
scaffold00033.54	scaffold00071.161	204.5	286.08	2.2948	294.5	859.92	0.4575	0.199364
scaffold00061.89	scaffold00071.167	200.17	280.5	2.2693	295.83	865.5	0.4562	0.201031
scaffold00040.261	scaffold00166.21	207.75	278	4.2207	453.25	868	0.8936	0.211718
scaffold00061.89	scaffold00071.161	205.25	284.58	2.4456	324.75	861.42	0.5239	0.214221
scaffold00005.76	scaffold00071.161	208.17	280.75	3.357	428.83	865.25	0.8109	0.241555
scaffold00040.261	scaffold00071.167	211.33	283.25	3.9447	470.67	862.75	0.9748	0.247116
scaffold00001.289	scaffold00061.89	212.83	284.75	4.2599	490.17	861.25	1.0667	0.250405
scaffold00029.259	scaffold00061.89	213.5	285.67	4.2411	498.5	860.33	1.1107	0.26189
scaffold00033.54	scaffold00061.89	190.42	283.33	1.6981	290.58	862.67	0.4472	0.263353
scaffold00005.76	scaffold00059.251	197.58	279.17	2.1576	351.42	866.83	0.5833	0.270347
scaffold00001.289	scaffold00071.167	210.5	283.42	3.4765	464.5	862.58	0.9494	0.273091
scaffold00005.76	scaffold00017.258	202.83	276.25	2.8969	425.17	869.75	0.7912	0.27312
scaffold00002.493	scaffold00166.19	202.67	276	2.8998	428.33	870	0.8013	0.276329
scaffold00005.76	scaffold00040.261	206.33	280.75	2.9308	436.67	865.25	0.8381	0.285963
scaffold00002.493	scaffold00029.259	207.92	284.5	2.7494	430.08	861.5	0.8216	0.298829
scaffold00015.85	scaffold00166.21	202.42	274.5	3.0649	466.58	871.5	0.9384	0.306176
scaffold00061.89	scaffold00071.165	190.67	285.5	1.6585	320.33	860.5	0.5144	0.31016
scaffold00002.493	scaffold00033.54	208.33	282.17	3.1226	470.67	863.83	0.9723	0.311375
scaffold00001.289	scaffold00033.53	209.58	283.25	3.2324	479.42	862.75	1.0129	0.313358
scaffold00059.251	scaffold00071.167	207.5	281.67	3.0235	472.5	864.33	0.9789	0.323764
scaffold00015.85	scaffold00071.161	210.5	283.83	3.3718	501.5	862.17	1.1206	0.332345
scaffold00002.493	scaffold00017.258	205.17	278.92	2.9638	475.83	867.08	0.9867	0.332917
scaffold00033.54	scaffold00166.21	205.17	276.75	3.3463	504.83	869.25	1.1166	0.333682
scaffold00015.85	scaffold00071.167	206.25	279.75	3.0568	483.75	866.25	1.0237	0.334893
scaffold00015.85	scaffold00029.259	206.42	284.92	2.5355	444.58	861.08	0.8745	0.344902
scaffold00001.289	scaffold00017.258	207.25	283	2.8112	475.75	863	0.9961	0.354333
scaffold00040.261	scaffold00166.19	200.92	279.92	2.3605	437.08	866.08	0.8381	0.355052
scaffold00001.289	scaffold00166.19	208.5	280.08	3.6758	535.5	865.92	1.3053	0.355106
scaffold00033.53	scaffold00166.21	200.58	273.75	2.8281	491.42	872.25	1.0433	0.368905
scaffold00002.493	scaffold00061.89	204	280.67	2.6083	471	865.33	0.9702	0.371966
scaffold00017.258	scaffold00059.251	203.83	281.25	2.5432	470.17	864.75	0.9681	0.380662
scaffold00033.54	scaffold00040.261	208.5	286.08	2.6749	484.5	859.92	1.0434	0.390071
scaffold00029.259	scaffold00033.54	208.67	287.17	2.6018	478.33	858.83	1.0179	0.391229
scaffold00015.85	scaffold00033.54	205.58	282.58	2.6304	483.42	863.42	1.0293	0.391309
scaffold00002.493	scaffold00071.165	204.17	284.33	2.367	468.83	861.67	0.9695	0.40959
scaffold00017.258	scaffold00040.261	205	282.83	2.5452	487	863.17	1.0466	0.411205
scaffold00015.85	scaffold00059.251	204.58	282.25	2.5458	487.42	863.75	1.047	0.411266
scaffold00040.261	scaffold00071.161	208.42	287.33	2.5614	489.58	858.67	1.071	0.418131
scaffold00033.54	scaffold00059.251	202.75	284.5	2.2499	463.25	861.5	0.9466	0.42073
scaffold00029.259	scaffold00059.251	208.83	286.83	2.649	505.17	859.17	1.1492	0.433824
scaffold00001.289	scaffold00029.259	211.17	288.58	2.7863	520.83	857.42	1.2453	0.446937
scaffold00071.161	scaffold00166.19	201.83	279.92	2.4408	498.17	866.08	1.0923	0.447517
scaffold00002.493	scaffold00059.251	200.92	281.83	2.2547	481.08	864.17	1.0169	0.451013
scaffold00040.261	scaffold00061.89	206	284.58	2.5176	506	861.42	1.1466	0.455434
scaffold00033.53	scaffold00040.261	203.58	283.08	2.3935	496.42	862.92	1.0927	0.456528
scaffold00059.251	scaffold00071.165	205.17	286.67	2.3136	488.83	859.33	1.0656	0.460581
scaffold00002.493	scaffold00071.161	198.67	283.42	2.0457	463.33	862.58	0.9446	0.461749
scaffold00002.493	scaffold00071.167	193.33	279.33	1.9213	459.67	866.67	0.9211	0.479415
scaffold00015.85	scaffold00017.258	199	279.33	2.245	500	866.67	1.0998	0.489889
scaffold00029.259	scaffold00071.167	202.08	284.33	2.2121	494.92	861.67	1.0888	0.492202
scaffold00071.167	scaffold00166.21	195.33	273.92	2.2591	505.67	872.08	1.1125	0.492453
scaffold00029.259	scaffold00071.165	204.42	289.33	2.1356	484.58	856.67	1.0525	0.492836
scaffold00029.259	scaffold00071.161	205.5	288.42	2.247	496.5	857.58	1.1086	0.493369
scaffold00071.165	scaffold00166.19	198.67	280.83	2.1515	495.33	865.17	1.081	0.50244
scaffold00059.251	scaffold00166.21	198.67	276.42	2.3829	521.33	869.58	1.2047	0.50556
scaffold00061.89	scaffold00166.19	197.58	277.17	2.2542	512.42	868.83	1.1576	0.51353
scaffold00001.289	scaffold00033.54	199.67	286.25	1.9948	482.33	859.75	1.0338	0.518247
scaffold00071.161	scaffold00166.21	197.25	278	2.1897	514.75	868	1.173	0.53569
scaffold00015.85	scaffold00033.53	194.67	279.58	1.9771	493.33	866.42	1.0678	0.540084
scaffold00015.85	scaffold00071.165	199.75	284.75	2.0538	502.25	861.25	1.1273	0.548885
scaffold00040.261	scaffold00071.165	199.08	288.25	1.9026	486.92	857.75	1.0607	0.5575
scaffold00033.54	scaffold00166.19	192.25	278.67	1.893	491.75	867.33	1.0578	0.558796
scaffold00071.165	scaffold00166.21	193.83	278.92	1.9589	503.17	867.08	1.1145	0.568942
scaffold00033.53	scaffold00166.19	188	275.67	1.8002	498	870.33	1.0795	0.599656
scaffold00001.289	scaffold00015.85	193.92	284	1.8094	496.08	862	1.0936	0.604399
scaffold00033.53	scaffold00059.251	186.58	281.5	1.6141	477.42	864.5	0.9998	0.619416
scaffold00071.167	scaffold00166.19	188.5	275.83	1.8158	510.5	870.17	1.1432	0.629585
scaffold00059.251	scaffold00166.19	189.33	278.33	1.7813	511.67	867.67	1.1573	0.649694
scaffold00059.251	scaffold00061.89	188.25	283	1.6348	494.75	863	1.0842	0.6632
scaffold00061.89	scaffold00166.21	183.83	275.25	1.6589	522.17	870.75	1.2055	0.726686
scaffold00001.289	scaffold00002.493	217.17	283.58	n.a.	466.83	862.42	0.9594	#VALUE!
scaffold00001.289	scaffold00005.76	216.58	280.92	n.a.	379.42	865.08	0.6592	#VALUE!
scaffold00001.289	scaffold00040.261	215.92	287.5	n.a.	496.08	858.5	1.1038	#VALUE!
scaffold00001.289	scaffold00071.161	221	287.5	n.a.	471	858.5	0.9862	#VALUE!
scaffold00001.289	scaffold00071.165	223.33	288.42	n.a.	480.67	857.58	1.0317	#VALUE!
scaffold00001.289	scaffold00166.21	208.67	278.17	n.a.	535.33	867.83	1.2965	#VALUE!
scaffold00002.493	scaffold00005.76	214.17	276.83	n.a.	436.83	869.17	0.8318	#VALUE!
scaffold00002.493	scaffold00015.85	213	279.92	n.a.	403	866.08	0.7265	#VALUE!
scaffold00002.493	scaffold00033.53	211.33	279.17	n.a.	465.67	866.83	0.9448	#VALUE!
scaffold00002.493	scaffold00040.261	213.92	283.42	n.a.	388.08	862.58	0.687	#VALUE!
scaffold00002.493	scaffold00166.21	209.08	274.08	n.a.	439.92	871.92	0.8377	#VALUE!
scaffold00005.76	scaffold00015.85	214.83	277.25	n.a.	438.17	868.75	0.8372	#VALUE!
scaffold00005.76	scaffold00029.259	219.92	281.83	n.a.	457.08	864.17	0.9162	#VALUE!
scaffold00005.76	scaffold00033.53	216.58	276.5	n.a.	425.42	869.5	0.7924	#VALUE!
scaffold00005.76	scaffold00033.54	216.33	279.5	n.a.	424.67	866.5	0.7948	#VALUE!
scaffold00005.76	scaffold00061.89	215.5	278	n.a.	438.5	868	0.8397	#VALUE!
scaffold00005.76	scaffold00071.165	212.25	281.67	n.a.	458.75	864.33	0.9224	#VALUE!
scaffold00005.76	scaffold00071.167	214.83	276.67	n.a.	447.17	869.33	0.8684	#VALUE!
scaffold00005.76	scaffold00166.19	210.17	273.33	n.a.	458.83	872.67	0.9056	#VALUE!
scaffold00005.76	scaffold00166.21	206.75	271.42	n.a.	460.25	874.58	0.9072	#VALUE!
scaffold00015.85	scaffold00040.261	217.58	283.83	n.a.	284.42	862.17	0.4347	#VALUE!
scaffold00015.85	scaffold00061.89	215.92	281.08	n.a.	501.08	864.92	1.1103	#VALUE!
scaffold00015.85	scaffold00166.19	208.75	276.42	n.a.	466.25	869.58	0.9412	#VALUE!
scaffold00017.258	scaffold00029.259	223.67	283.92	n.a.	492.33	862.08	1.0749	#VALUE!
scaffold00017.258	scaffold00033.53	210.75	278.58	n.a.	253.25	867.42	0.3698	#VALUE!
scaffold00017.258	scaffold00033.54	221.08	281.58	n.a.	257.92	864.42	0.3804	#VALUE!
scaffold00017.258	scaffold00061.89	216.17	280.08	n.a.	263.83	865.92	0.391	#VALUE!
scaffold00017.258	scaffold00071.161	226.08	282.83	n.a.	295.92	863.17	0.4581	#VALUE!
scaffold00017.258	scaffold00071.165	237.5	283.75	n.a.	298.5	862.25	0.4643	#VALUE!
scaffold00017.258	scaffold00166.19	212.67	275.42	n.a.	500.33	870.58	1.0902	#VALUE!
scaffold00017.258	scaffold00166.21	214.25	273.5	n.a.	499.75	872.5	1.082	#VALUE!
scaffold00029.259	scaffold00033.53	222.75	284.17	n.a.	477.25	861.83	1.0056	#VALUE!
scaffold00029.259	scaffold00040.261	221.25	288.42	n.a.	446.75	857.58	0.8896	#VALUE!
scaffold00029.259	scaffold00166.19	211	281	n.a.	310	865	0.4873	#VALUE!
scaffold00029.259	scaffold00166.21	221.08	279.08	n.a.	323.92	866.92	0.5171	#VALUE!
scaffold00033.53	scaffold00061.89	211.25	280.33	n.a.	299.75	865.67	0.4645	#VALUE!
scaffold00033.54	scaffold00071.167	222.58	282	n.a.	279.42	864	0.4232	#VALUE!
scaffold00040.261	scaffold00059.251	215.42	285.75	n.a.	498.58	860.25	1.1114	#VALUE!
scaffold00059.251	scaffold00071.161	217.83	285.75	n.a.	479.17	860.25	1.0181	#VALUE!

## Sheet: Arabidopsis thaliana
Seq1	Seq2	SynDif	SynPos	Ks	NSynDif	NSynPos	Ka	Ka/Ks
AtAAP1	AtAAP6	239.67	326.58	2.8791	147.33	1020.42	0.1604	0.0557119
AtAAP2	AtAAP4	173	322.75	0.9406	62	1024.25	0.0631	0.0670848
AtAAP2	AtAAP3	234.17	325.08	2.4224	152.83	1021.92	0.1668	0.0688573
AtAAP3	AtAAP4	233.25	325.17	2.3501	161.75	1021.83	0.1778	0.0756564
AtAAP3	AtAAP5	233.75	326.83	2.3028	167.25	1020.17	0.185	0.080337
AtAAP6	AtAAP8	238	327.75	2.5866	195	1019.25	0.2209	0.0854017
AtAAP2	AtAAP6	238.83	321.58	3.472	272.17	1025.42	0.3276	0.0943548
AtAAP2	AtAAP5	231	324.42	2.2378	193	1022.58	0.2174	0.097149
AtAAP2	AtAAP8	242.58	328.83	3.0834	287.42	1018.17	0.3542	0.114873
AtAAP1	AtAAP2	240.33	327.67	2.8611	276.67	1019.33	0.3369	0.117752
AtAAP4	AtAAP6	235.25	321.67	2.7706	273.75	1025.33	0.33	0.119108
AtAAP3	AtAAP6	229.33	324	2.1586	253.67	1023	0.3011	0.139489
AtAAP5	AtAAP6	230.5	323.33	2.2546	272.5	1023.67	0.3288	0.145835
AtAAP1	AtAAP8	181.25	333.83	0.9653	132.75	1013.17	0.144	0.149176
AtAAP2	AtAAP7	239.08	326.42	2.8162	341.92	1020.58	0.4439	0.157624
AtAAP1	AtAAP4	231.58	327.75	2.137	277.42	1019.25	0.3381	0.158212
AtAAP4	AtAAP8	235.67	328.92	2.3313	297.33	1018.08	0.37	0.15871
AtAAP6	AtAAP7	237.67	325.33	2.7385	339.33	1021.67	0.4387	0.160197
AtAAP3	AtAAP8	234.67	331.25	2.1695	284.33	1015.75	0.3504	0.161512
AtAAP5	AtAAP7	239.25	328.17	2.6835	349.75	1018.83	0.459	0.171045
AtAAP3	AtAAP7	234.42	328.83	2.2543	318.58	1018.17	0.4049	0.179612
AtAAP1	AtAAP7	238.83	331.42	2.4304	341.17	1015.58	0.4455	0.183303
AtAAP4	AtAAP7	236.25	326.5	2.5096	364.75	1020.5	0.4855	0.193457
AtAAP7	AtAAP8	235.33	332.58	2.1546	342.67	1014.42	0.4489	0.208345
AtAAP1	AtAAP3	248.33	330.08	n.a.	275.67	1016.92	0.3364	#VALUE!
AtAAP1	AtAAP5	247.17	329.42	n.a.	286.83	1017.58	0.3535	#VALUE!
AtAAP4	AtAAP5	259.75	324.5	n.a.	213.25	1022.5	0.2444	#VALUE!
AtAAP5	AtAAP8	255.08	330.58	n.a.	297.92	1016.42	0.3717	#VALUE!

## Sheet: Solanum tuberosum
Seq1	Seq2	SynDif	SynPos	Ks	NSynDif	NSynPos	Ka	KA/Ks
StAAP4	StAAP7	153.25	327.17	0.7347	85.75	1013.83	0.0897	0.122091
StAAP1	StAAP3	237.83	331.92	2.3324	253.17	1009.08	0.3054	0.130938
StAAP4	StAAP8	230.42	325.42	2.163	245.58	1015.58	0.2919	0.134951
StAAP1	StAAP4	231.17	332.08	1.9749	227.83	1008.92	0.2687	0.136058
StAAP3	StAAP6	237	323.83	2.7914	330	1017.17	0.425	0.152253
StAAP4	StAAP5	238.83	324.25	3.017	353.17	1016.75	0.4665	0.154624
StAAP3	StAAP8	229.33	325.25	2.1117	277.67	1015.75	0.34	0.161008
StAAP5	StAAP7	235.33	321.58	2.7888	344.67	1019.42	0.4495	0.16118
StAAP1	StAAP8	149.83	327.67	0.7056	108.17	1013.33	0.1151	0.163124
StAAP6	StAAP7	229.83	321.33	2.3039	307.17	1019.67	0.3852	0.167195
StAAP5	StAAP6	223	318.42	2.0362	282	1022.58	0.3438	0.168844
StAAP3	StAAP7	161.75	327	0.8081	136.25	1014	0.1481	0.183269
StAAP4	StAAP6	227.5	324	2.0642	302.5	1017	0.3789	0.183558
StAAP5	StAAP8	233	319.83	2.6642	368	1021.17	0.4912	0.184371
StAAP2	StAAP6	230.5	321.83	2.3249	333.5	1019.17	0.4299	0.184911
StAAP1	StAAP7	212.75	329.42	1.4806	235.25	1011.58	0.2784	0.188032
StAAP2	StAAP8	223	323.25	1.8927	294	1017.75	0.3648	0.192741
StAAP7	StAAP8	214.25	322.75	1.6228	260.75	1018.25	0.3133	0.193061
StAAP2	StAAP7	162.92	325	0.8278	155.08	1016	0.1707	0.206209
StAAP3	StAAP5	231.58	324.08	2.2896	371.42	1016.92	0.5006	0.218641
StAAP2	StAAP5	230	322.08	2.2795	375	1018.92	0.5061	0.222022
StAAP1	StAAP6	224.33	326.25	1.865	324.67	1014.75	0.4171	0.223646
StAAP1	StAAP2	212.17	329.92	1.4611	268.83	1011.08	0.3283	0.224694
StAAP3	StAAP4	107.17	329.67	0.4261	94.83	1011.33	0.1002	0.235156
StAAP2	StAAP4	115.17	327.67	0.4742	109.83	1013.33	0.1171	0.246942
StAAP2	StAAP3	114.5	327.5	0.4707	117.5	1013.5	0.1259	0.267474
StAAP1	StAAP5	224.5	326.5	1.8648	372.5	1014.5	0.5044	0.270485
StAAP6	StAAP8	244.67	319.58	n.a.	333.33	1021.42	0.4284	#VALUE!

## Sheet: Zea mays
Seq1	Seq2	SynDif	SynPos	Ks	NSynDif	NSynPos	Ka	Ka/Ks
ZmAAAP64	ZmAAAP65	42.17	199.5	0.2483	12.83	568.5	0.0229	0.0922271
ZmAAAP18	ZmAAAP66	38.5	200.83	0.2214	16.5	567.17	0.0297	0.134146
ZmAAAP65	ZmAAAP66	33.67	201.17	0.1894	15.33	566.83	0.0276	0.145723
ZmAAAP65	ZmAAAP67	41.5	200.67	0.242	20.5	567.33	0.037	0.152893
ZmAAAP21	ZmAAAP54	54.5	198.75	0.3413	29.5	569.25	0.0537	0.15734
ZmAAAP66	ZmAAAP67	36.5	200.33	0.2087	19.5	567.67	0.0352	0.168663
ZmAAAP22	ZmAAAP56	37	206.25	0.205	20	561.75	0.0365	0.178049
ZmAAAP64	ZmAAAP66	33	199.17	0.1872	19	568.83	0.0342	0.182692
ZmAAAP18	ZmAAAP65	32	201.17	0.1788	20	566.83	0.0361	0.201902
ZmAAAP64	ZmAAAP67	34	198.67	0.1943	22	569.33	0.0397	0.204323
ZmAAAP18	ZmAAAP67	28.5	200.33	0.1577	19.5	567.67	0.0352	0.223209
ZmAAAP18	ZmAAAP64	35	199.17	0.2002	27	568.83	0.049	0.244755
ZmAAAP33	ZmAAAP65	67	201	0.4408	59	567	0.112	0.254083
ZmAAAP14	ZmAAAP33	53.5	199.92	0.331	45.5	568.08	0.0847	0.255891
ZmAAAP33	ZmAAAP67	63	200.17	0.4081	57	567.83	0.1078	0.264151
ZmAAAP54	ZmAAAP65	82.5	200.25	0.5977	85.5	567.75	0.1681	0.281245
ZmAAAP14	ZmAAAP66	67	200.08	0.4436	66	567.92	0.1263	0.284716
ZmAAAP18	ZmAAAP33	60.17	200.67	0.3828	57.83	567.33	0.1096	0.286311
ZmAAAP33	ZmAAAP66	59.67	200.67	0.3787	57.33	567.33	0.1085	0.286506
ZmAAAP14	ZmAAAP67	68.5	199.58	0.4588	69.5	568.42	0.1335	0.290976
ZmAAAP18	ZmAAAP54	78.5	199.92	0.556	86.5	568.08	0.1702	0.306115
ZmAAAP14	ZmAAAP18	65.33	200.08	0.4287	68.67	567.92	0.1318	0.307441
ZmAAAP54	ZmAAAP66	77	199.92	0.5405	85	568.08	0.1669	0.308788
ZmAAAP21	ZmAAAP33	69	199.5	0.4637	76	568.5	0.1472	0.317447
ZmAAAP33	ZmAAAP54	69.67	199.75	0.4692	77.33	568.25	0.1502	0.320119
ZmAAAP14	ZmAAAP54	80	199.17	0.5752	93	568.83	0.1844	0.320584
ZmAAAP14	ZmAAAP65	64.17	200.42	0.4175	69.83	567.58	0.1344	0.321916
ZmAAAP54	ZmAAAP67	74.5	199.42	0.517	85.5	568.58	0.1678	0.324565
ZmAAAP33	ZmAAAP64	56.83	199	0.3595	63.17	569	0.1201	0.334075
ZmAAAP59	ZmAAAP60	86.33	198.25	0.6518	109.67	569.75	0.2224	0.341209
ZmAAAP14	ZmAAAP64	64.17	198.42	0.4232	75.83	569.58	0.1466	0.346408
ZmAAAP46	ZmAAAP59	60.17	201.08	0.3818	70.83	566.92	0.1367	0.358041
ZmAAAP21	ZmAAAP67	72.83	199.17	0.5015	91.17	568.83	0.1803	0.359521
ZmAAAP21	ZmAAAP65	71.17	200	0.4825	88.83	568	0.1754	0.363523
ZmAAAP22	ZmAAAP67	116.08	202.5	1.084	174.92	565.5	0.3988	0.367897
ZmAAAP29	ZmAAAP67	77.5	204.83	0.5266	96.5	563.17	0.1945	0.369351
ZmAAAP22	ZmAAAP45	98.67	205.42	0.7671	133.33	562.58	0.2849	0.371399
ZmAAAP18	ZmAAAP21	70.67	199.67	0.4788	90.33	568.33	0.1786	0.373016
ZmAAAP14	ZmAAAP21	70.67	198.92	0.4814	91.33	569.08	0.1806	0.375156
ZmAAAP22	ZmAAAP55	96.25	206.67	0.7276	128.75	561.33	0.2738	0.376306
ZmAAAP14	ZmAAAP29	77.17	204.58	0.5243	97.83	563.42	0.1975	0.376693
ZmAAAP54	ZmAAAP64	71.5	198.25	0.4917	94.5	569.75	0.1875	0.38133
ZmAAAP60	ZmAAAP67	91.25	199.5	0.7059	129.75	568.5	0.2721	0.385465
ZmAAAP17	ZmAAAP45	43	205.83	0.2449	50	562.17	0.0947	0.386688
ZmAAAP46	ZmAAAP60	85.83	202	0.627	118.17	566	0.2447	0.390271
ZmAAAP22	ZmAAAP33	112.83	202.83	1.0153	174.17	565.17	0.3969	0.390919
ZmAAAP22	ZmAAAP66	112.92	203	1.0151	175.08	565	0.3998	0.393853
ZmAAAP17	ZmAAAP22	100.83	205.58	0.7959	147.17	562.42	0.3218	0.404322
ZmAAAP22	ZmAAAP64	109.08	201.33	0.9612	171.92	566.67	0.3888	0.404494
ZmAAAP21	ZmAAAP66	65.33	199.67	0.4299	88.67	568.33	0.1749	0.406839
ZmAAAP18	ZmAAAP22	110.83	203	0.9764	176.17	565	0.403	0.412741
ZmAAAP22	ZmAAAP29	111.83	207.5	0.951	172.17	560.5	0.3952	0.415563
ZmAAAP55	ZmAAAP56	92.58	207.75	0.6764	132.42	560.25	0.2839	0.419722
ZmAAAP22	ZmAAAP54	108.25	202.08	0.9394	173.75	565.92	0.3949	0.420375
ZmAAAP22	ZmAAAP60	108.33	202.17	0.9401	174.67	565.83	0.3977	0.42304
ZmAAAP22	ZmAAAP65	109.42	203.33	0.948	175.58	564.67	0.4016	0.423629
ZmAAAP56	ZmAAAP67	107.08	203.58	0.9063	170.92	564.42	0.3878	0.427894
ZmAAAP21	ZmAAAP64	66.17	198	0.4424	95.83	570	0.1904	0.43038
ZmAAAP14	ZmAAAP22	109.92	202.25	0.9672	182.08	565.75	0.4204	0.434657
ZmAAAP33	ZmAAAP60	88.67	199.83	0.6716	138.33	568.17	0.2944	0.438356
ZmAAAP29	ZmAAAP33	66.33	205.17	0.423	92.67	562.83	0.1859	0.43948
ZmAAAP56	ZmAAAP60	104.33	203.25	0.865	170.67	564.75	0.3868	0.447168
ZmAAAP54	ZmAAAP60	86.83	199.08	0.6534	138.17	568.92	0.2935	0.449189
ZmAAAP29	ZmAAAP66	67.5	205.33	0.4326	96.5	562.67	0.1947	0.450069
ZmAAAP22	ZmAAAP59	108.58	201.25	0.9531	185.42	566.75	0.4298	0.45095
ZmAAAP60	ZmAAAP65	84.25	200.33	0.617	132.75	567.67	0.2803	0.454295
ZmAAAP60	ZmAAAP66	84.42	200	0.6205	133.58	568	0.2822	0.454795
ZmAAAP56	ZmAAAP66	104.25	204.08	0.8571	172.75	563.92	0.3938	0.459456
ZmAAAP29	ZmAAAP64	68.17	203.67	0.4433	100.83	564.33	0.2041	0.460411
ZmAAAP14	ZmAAAP59	84.33	198.33	0.6277	136.67	569.67	0.2891	0.46057
ZmAAAP14	ZmAAAP60	88.17	199.25	0.6687	143.83	568.75	0.3085	0.461343
ZmAAAP21	ZmAAAP60	82.25	198.83	0.6015	133.75	569.17	0.2819	0.468662
ZmAAAP29	ZmAAAP56	103.5	208.58	0.8127	167.5	559.42	0.3822	0.470284
ZmAAAP18	ZmAAAP29	63.17	205.33	0.3959	92.83	562.67	0.1863	0.470573
ZmAAAP60	ZmAAAP64	79	198.33	0.568	129	569.67	0.2696	0.474648
ZmAAAP52	ZmAAAP60	91.33	199.08	0.7095	154.67	568.92	0.3376	0.475828
ZmAAAP18	ZmAAAP60	81.08	200	0.5833	131.92	568	0.2779	0.476427
ZmAAAP33	ZmAAAP56	102.17	203.92	0.827	173.83	564.08	0.3969	0.479927
ZmAAAP45	ZmAAAP60	103.42	202.42	0.8574	179.58	565.58	0.4129	0.481572
ZmAAAP18	ZmAAAP56	102.17	204.08	0.8258	174.83	563.92	0.4	0.484379
ZmAAAP59	ZmAAAP65	81.42	199.42	0.5895	135.58	568.58	0.287	0.486853
ZmAAAP56	ZmAAAP64	97.42	202.42	0.7698	168.58	565.58	0.3799	0.493505
ZmAAAP56	ZmAAAP65	99.25	204.42	0.7818	170.75	563.58	0.3881	0.496419
ZmAAAP55	ZmAAAP60	100.33	203.67	0.8022	175.67	564.33	0.4022	0.501371
ZmAAAP59	ZmAAAP66	79.42	199.08	0.5693	135.58	568.92	0.2868	0.503777
ZmAAAP14	ZmAAAP56	102.75	203.33	0.8401	183.25	564.67	0.4252	0.50613
ZmAAAP09	ZmAAAP22	101.42	202.5	0.8264	181.58	565.5	0.4191	0.507139
ZmAAAP17	ZmAAAP60	102.75	202.58	0.8459	185.25	565.42	0.4307	0.509162
ZmAAAP22	ZmAAAP46	106.75	205	0.8889	192.25	563	0.4556	0.512544
ZmAAAP54	ZmAAAP56	96.92	203.17	0.758	172.08	564.83	0.3909	0.515699
ZmAAAP21	ZmAAAP22	96.17	201.83	0.7565	172.83	566.17	0.392	0.518176
ZmAAAP45	ZmAAAP56	81.83	206.5	0.5637	136.17	561.5	0.2929	0.519603
ZmAAAP17	ZmAAAP56	89.33	206.67	0.6441	151.67	561.33	0.335	0.520106
ZmAAAP29	ZmAAAP65	61.5	205.67	0.3815	98.5	562.33	0.1995	0.522936
ZmAAAP22	ZmAAAP36	99.42	201	0.808	183.58	567	0.4238	0.524505
ZmAAAP56	ZmAAAP59	100.25	202.33	0.8105	185.75	565.67	0.432	0.533004
ZmAAAP18	ZmAAAP59	77.58	199.08	0.5499	138.42	568.92	0.2941	0.534825
ZmAAAP60	ZmAAAP69	99.25	199.83	0.814	187.75	568.17	0.4357	0.535258
ZmAAAP59	ZmAAAP67	77.25	198.58	0.5484	138.75	569.42	0.2947	0.537381
ZmAAAP22	ZmAAAP69	99.67	202.83	0.7985	186.33	565.17	0.4343	0.543895
ZmAAAP59	ZmAAAP64	75.33	197.42	0.5332	137.67	570.58	0.2911	0.545949
ZmAAAP22	ZmAAAP52	101.83	202.08	0.8358	194.17	565.92	0.4586	0.548696
ZmAAAP18	ZmAAAP52	79.17	199.92	0.5631	145.83	568.08	0.3142	0.557983
ZmAAAP29	ZmAAAP54	72.33	204.42	0.4787	126.67	563.58	0.2672	0.558178
ZmAAAP36	ZmAAAP56	95.92	202.08	0.7515	183.08	565.92	0.4234	0.563407
ZmAAAP54	ZmAAAP69	87.25	199.75	0.6549	165.75	568.25	0.3694	0.564056
ZmAAAP09	ZmAAAP60	94.33	199.5	0.7466	183.67	568.5	0.4226	0.566033
ZmAAAP46	ZmAAAP67	80.08	202.33	0.5627	146.92	565.67	0.3188	0.566554
ZmAAAP09	ZmAAAP36	75.83	198.33	0.5347	142.17	569.67	0.3034	0.567421
ZmAAAP55	ZmAAAP65	92.58	204.83	0.6922	174.42	563.17	0.3995	0.577145
ZmAAAP46	ZmAAAP54	79.25	201.92	0.5557	147.75	566.08	0.3208	0.57729
ZmAAAP52	ZmAAAP67	78	199.42	0.5529	149	568.58	0.3224	0.583107
ZmAAAP29	ZmAAAP60	83.83	204.5	0.5932	156.17	563.5	0.346	0.583277
ZmAAAP67	ZmAAAP69	91.08	200.17	0.6999	178.92	567.83	0.4087	0.583941
ZmAAAP45	ZmAAAP55	84.92	206.92	0.5942	156.08	561.08	0.3476	0.584988
ZmAAAP55	ZmAAAP66	89.67	204.5	0.6589	170.33	563.5	0.3869	0.587191
ZmAAAP33	ZmAAAP59	71.83	198.92	0.4926	137.17	569.08	0.2908	0.590337
ZmAAAP17	ZmAAAP18	94.5	203.42	0.7245	185.5	564.58	0.4323	0.596687
ZmAAAP46	ZmAAAP66	76.75	202.83	0.5267	145.25	565.17	0.3147	0.597494
ZmAAAP29	ZmAAAP55	92	209	0.6631	173	559	0.3991	0.60187
ZmAAAP18	ZmAAAP69	87.92	200.67	0.6581	175.08	567.33	0.3976	0.604164
ZmAAAP46	ZmAAAP65	75.92	203.17	0.5172	145.08	564.83	0.3145	0.608082
ZmAAAP09	ZmAAAP56	90.75	203.58	0.6767	180.25	564.42	0.4161	0.614896
ZmAAAP33	ZmAAAP69	86.25	200.5	0.6392	174.75	567.5	0.3965	0.620307
ZmAAAP21	ZmAAAP56	86.83	202.92	0.634	173.17	565.08	0.3939	0.621293
ZmAAAP21	ZmAAAP29	66	204.17	0.4229	125	563.83	0.2628	0.621424
ZmAAAP17	ZmAAAP55	81.42	207.08	0.5571	155.58	560.92	0.3463	0.621612
ZmAAAP09	ZmAAAP69	37.75	200.17	0.2172	70.25	567.83	0.1352	0.622468
ZmAAAP29	ZmAAAP69	92.08	205.17	0.6843	183.92	562.83	0.4291	0.627064
ZmAAAP14	ZmAAAP69	84.33	199.92	0.6199	172.67	568.08	0.3897	0.62865
ZmAAAP29	ZmAAAP59	81.67	203.58	0.5741	162.33	564.42	0.3628	0.631946
ZmAAAP18	ZmAAAP45	88.5	203.25	0.6516	179.5	564.75	0.4135	0.634592
ZmAAAP36	ZmAAAP60	88.25	198	0.6766	186.75	570	0.4306	0.636417
ZmAAAP14	ZmAAAP55	93.17	203.75	0.7056	190.83	564.25	0.4497	0.63733
ZmAAAP56	ZmAAAP69	90.5	203.92	0.6719	184.5	564.08	0.4297	0.63953
ZmAAAP46	ZmAAAP56	94.75	206.08	0.712	192.25	561.92	0.4568	0.641573
ZmAAAP54	ZmAAAP59	69.58	198.17	0.4736	142.42	569.83	0.304	0.641892
ZmAAAP55	ZmAAAP67	85.33	204	0.6119	172.67	564	0.3934	0.642916
ZmAAAP18	ZmAAAP55	86.67	204.5	0.6244	175.33	563.5	0.4019	0.643658
ZmAAAP33	ZmAAAP46	73.92	202.67	0.4996	148.08	565.33	0.3222	0.644916
ZmAAAP54	ZmAAAP55	84.67	203.58	0.6064	172.33	564.42	0.3921	0.646603
ZmAAAP14	ZmAAAP17	93.67	202.67	0.7183	196.33	565.33	0.4664	0.649311
ZmAAAP17	ZmAAAP65	93.83	203.75	0.714	195.17	564.25	0.4638	0.64958
ZmAAAP17	ZmAAAP29	92	207.92	0.6687	185	560.08	0.4354	0.651114
ZmAAAP21	ZmAAAP55	83.75	203.33	0.5975	172.25	564.67	0.3916	0.655397
ZmAAAP46	ZmAAAP64	71.67	201.17	0.4833	147.33	566.83	0.3191	0.660252
ZmAAAP09	ZmAAAP54	79.25	199.42	0.5661	167.75	568.58	0.3749	0.66225
ZmAAAP45	ZmAAAP65	89.5	203.58	0.6617	187.5	564.42	0.4388	0.66314
ZmAAAP18	ZmAAAP46	71.92	202.83	0.4801	147.08	565.17	0.3196	0.665695
ZmAAAP52	ZmAAAP65	71.67	200.25	0.4864	149.33	567.75	0.3239	0.665913
ZmAAAP45	ZmAAAP67	86.67	202.75	0.6329	182.33	565.25	0.4217	0.666298
ZmAAAP09	ZmAAAP67	81.42	199.83	0.5877	173.58	568.17	0.3924	0.667688
ZmAAAP09	ZmAAAP14	81.83	199.58	0.5934	175.17	568.42	0.3969	0.668857
ZmAAAP66	ZmAAAP69	82.33	200.67	0.594	175.67	567.33	0.3994	0.672391
ZmAAAP21	ZmAAAP69	77.5	199.5	0.5473	165.5	568.5	0.3685	0.673305
ZmAAAP29	ZmAAAP45	86.83	207.75	0.6111	178.17	560.25	0.4138	0.67714
ZmAAAP09	ZmAAAP66	80.17	200.33	0.572	171.83	567.67	0.3876	0.677622
ZmAAAP17	ZmAAAP67	89.17	202.92	0.6612	190.83	565.08	0.4488	0.678766
ZmAAAP17	ZmAAAP66	90.08	203.42	0.6696	192.92	564.58	0.456	0.681004
ZmAAAP33	ZmAAAP55	83.5	204.33	0.5904	175.5	563.67	0.4023	0.681402
ZmAAAP14	ZmAAAP46	69.17	202.08	0.4571	144.83	565.92	0.313	0.684752
ZmAAAP09	ZmAAAP18	80.58	200.33	0.5764	175.42	567.67	0.3983	0.691013
ZmAAAP52	ZmAAAP66	69.92	199.92	0.4709	150.08	568.08	0.3257	0.691654
ZmAAAP17	ZmAAAP33	88.17	203.25	0.6477	191.83	564.75	0.4523	0.698317
ZmAAAP36	ZmAAAP55	85.17	202.5	0.617	185.83	565.5	0.4324	0.70081
ZmAAAP36	ZmAAAP54	80.17	197.92	0.5825	179.83	570.08	0.4093	0.702661
ZmAAAP09	ZmAAAP29	85.83	204.83	0.6136	185.17	563.17	0.4327	0.705183
ZmAAAP29	ZmAAAP36	79.75	203.33	0.5551	172.25	564.67	0.3916	0.705458
ZmAAAP36	ZmAAAP69	67.92	198.67	0.4564	149.08	569.33	0.3221	0.705741
ZmAAAP64	ZmAAAP69	80	199	0.5759	179	569	0.4078	0.708109
ZmAAAP14	ZmAAAP45	85.83	202.5	0.6246	190.17	565.5	0.4462	0.714377
ZmAAAP09	ZmAAAP65	79.92	200.67	0.5679	178.08	567.33	0.4066	0.715971
ZmAAAP52	ZmAAAP69	83.5	199.75	0.6113	189.5	568.25	0.4411	0.721577
ZmAAAP46	ZmAAAP55	87.17	206.5	0.6206	189.83	561.5	0.4494	0.724138
ZmAAAP45	ZmAAAP66	83.25	203.25	0.5925	184.75	564.75	0.4298	0.725401
ZmAAAP09	ZmAAAP33	77.25	200.17	0.542	173.75	567.83	0.3932	0.725461
ZmAAAP52	ZmAAAP56	87.17	203.17	0.6366	194.83	564.83	0.462	0.72573
ZmAAAP33	ZmAAAP52	64.33	199.75	0.4208	143.67	568.25	0.3083	0.732652
ZmAAAP65	ZmAAAP69	80.25	201	0.57	181.75	567	0.4182	0.733684
ZmAAAP52	ZmAAAP54	67.42	199	0.4507	152.58	569	0.3318	0.736188
ZmAAAP36	ZmAAAP67	77.92	198.33	0.5565	180.08	569.67	0.4105	0.737646
ZmAAAP17	ZmAAAP64	85.92	201.75	0.6292	196.08	566.25	0.4645	0.738239
ZmAAAP18	ZmAAAP36	78.58	198.83	0.5614	182.42	569.17	0.4181	0.744745
ZmAAAP45	ZmAAAP64	81.08	201.58	0.5764	185.92	566.42	0.4317	0.748959
ZmAAAP52	ZmAAAP64	66.83	198.25	0.4477	154.17	569.75	0.3356	0.749609
ZmAAAP55	ZmAAAP64	76.67	202.83	0.5258	173.33	565.17	0.3944	0.750095
ZmAAAP36	ZmAAAP64	75.08	197.17	0.5316	176.92	570.83	0.3998	0.752069
ZmAAAP14	ZmAAAP52	68.17	199.17	0.4571	157.83	568.83	0.3465	0.75804
ZmAAAP33	ZmAAAP36	76.08	198.67	0.536	178.92	569.33	0.4073	0.759888
ZmAAAP36	ZmAAAP65	75.25	199.17	0.5255	176.75	568.83	0.4012	0.763463
ZmAAAP33	ZmAAAP45	80.5	203.08	0.5639	185.5	564.92	0.432	0.766093
ZmAAAP29	ZmAAAP52	71.33	204.42	0.4695	161.67	563.58	0.3615	0.769968
ZmAAAP45	ZmAAAP69	85.83	203.08	0.6218	200.17	564.92	0.4796	0.771309
ZmAAAP09	ZmAAAP64	74.67	198.67	0.5215	177.33	569.33	0.4025	0.771812
ZmAAAP09	ZmAAAP52	82.92	199.42	0.6062	198.08	568.58	0.4684	0.772682
ZmAAAP36	ZmAAAP66	74.08	198.83	0.5151	175.92	569.17	0.3984	0.773442
ZmAAAP55	ZmAAAP59	78.17	202.75	0.5412	181.83	565.25	0.4202	0.776423
ZmAAAP09	ZmAAAP45	82	202.75	0.5812	192	565.25	0.4523	0.778217
ZmAAAP09	ZmAAAP55	80.25	204	0.5576	186.75	564	0.4369	0.783537
ZmAAAP46	ZmAAAP69	79.42	202.67	0.5544	186.58	565.33	0.4349	0.784452
ZmAAAP17	ZmAAAP69	86.17	203.25	0.6248	203.83	564.75	0.4922	0.787772
ZmAAAP09	ZmAAAP17	84.25	202.92	0.6049	199.75	565.08	0.478	0.790213
ZmAAAP55	ZmAAAP69	82.5	204.33	0.5797	194.5	563.67	0.4623	0.797481
ZmAAAP09	ZmAAAP46	80.58	202.33	0.5679	192.42	565.67	0.4532	0.798028
ZmAAAP21	ZmAAAP59	60.92	197.92	0.3962	148.08	570.08	0.3189	0.804897
ZmAAAP59	ZmAAAP69	71.67	198.92	0.491	175.33	569.08	0.3967	0.807943
ZmAAAP21	ZmAAAP46	60.83	201.67	0.3859	145.17	566.33	0.3137	0.812905
ZmAAAP21	ZmAAAP52	62.75	198.75	0.4098	154.25	569.25	0.3362	0.8204
ZmAAAP52	ZmAAAP55	77.5	203.58	0.5313	187.5	564.42	0.4388	0.825899
ZmAAAP21	ZmAAAP36	70.08	197.67	0.48	176.92	570.33	0.4003	0.833958
ZmAAAP09	ZmAAAP59	72	198.58	0.4954	183	569.42	0.4196	0.846992
ZmAAAP14	ZmAAAP36	73.42	198.08	0.5112	187.58	569.92	0.4333	0.847613
ZmAAAP45	ZmAAAP54	74.08	202.33	0.5024	183.92	565.67	0.4262	0.848328
ZmAAAP09	ZmAAAP21	65.33	199.17	0.4314	165.67	568.83	0.3687	0.854659
ZmAAAP29	ZmAAAP46	71.42	207.33	0.4611	172.58	560.67	0.3963	0.859466
ZmAAAP17	ZmAAAP36	86	201.42	0.6318	219	566.58	0.5433	0.859924
ZmAAAP45	ZmAAAP46	74.75	205.25	0.4985	184.25	562.75	0.4303	0.86319
ZmAAAP21	ZmAAAP45	70.83	202.08	0.4724	182.17	565.92	0.4205	0.890135
ZmAAAP17	ZmAAAP21	74	202.25	0.5018	191	565.75	0.4486	0.893982
ZmAAAP46	ZmAAAP52	64.42	201.92	0.4155	166.58	566.08	0.3736	0.899158
ZmAAAP17	ZmAAAP46	77.75	205.42	0.5269	198.25	562.58	0.476	0.903397
ZmAAAP36	ZmAAAP45	79.67	201.25	0.5628	210.33	566.75	0.5121	0.909915
ZmAAAP17	ZmAAAP52	69.58	202.5	0.4596	182.42	565.5	0.4217	0.917537
ZmAAAP52	ZmAAAP59	58.08	198.17	0.3717	161.92	569.83	0.3572	0.96099
ZmAAAP17	ZmAAAP54	69.92	202.5	0.4626	193.08	565.5	0.4556	0.984868
ZmAAAP36	ZmAAAP52	69	197.92	0.4689	202	570.08	0.4796	1.02282
ZmAAAP36	ZmAAAP46	64.92	200.83	0.4229	193.08	567.17	0.4537	1.07283
ZmAAAP36	ZmAAAP59	60.42	197.08	0.3941	184.58	570.92	0.423	1.07333
ZmAAAP17	ZmAAAP59	64.17	201.67	0.4141	195.83	566.33	0.4636	1.11954
ZmAAAP45	ZmAAAP52	60.33	202.33	0.3801	184.67	565.67	0.4286	1.1276
ZmAAAP45	ZmAAAP59	58.83	201.5	0.3699	188.17	566.5	0.4387	1.186

[truncated: 1 more sheets: Oryza sativa ]
