# Supplementary material for: Evolutionary significance of amino acid permease transporters in 17 plants from Chlorophyta to Angiospermae
Source: BMC Genomics. 2020 Jun 5;21:391. doi: 10.1186/s12864-020-6729-3 (PMC7275304; doi:10.1186/s12864-020-6729-3)
Supplement: Supplementary file 5 — Additional file 5. Enrichment and integration of GO annotation information refer to the analysis of Blast2GO. [file 12864_2020_6729_MOESM5_ESM.xlsx]

## Sheet: supplement table 5
GO Name	GO Type	Numbers of Seqs
cellular_component	Cellular Component	46
plasma membrane	Cellular Component	104
plastid	Cellular Component	7
nuclear envelope	Cellular Component	1
transport	Biological Process	5
transmembrane transport	Biological Process	2
DNA metabolic process	Biological Process	3
response to stress	Biological Process	3
transmembrane transporter activity	Molecular Function	103
ion binding	Molecular Function	3
ATPase activity	Molecular Function	3
helicase activity	Molecular Function	3
