# Supplementary material for: Evolutionary significance of amino acid permease transporters in 17 plants from Chlorophyta to Angiospermae
Source: BMC Genomics. 2020 Jun 5;21:391. doi: 10.1186/s12864-020-6729-3 (PMC7275304; doi:10.1186/s12864-020-6729-3)
Supplement: Supplementary file 10 — Additional file 10. The numbers and location of Aa_trans and transmembrane domain. [file 12864_2020_6729_MOESM10_ESM.xlsx]

## Sheet: the main tables
Position of Aa_trans Domain and Transmembrane	Protein Name	Protein Length (aa)	Aa_trans Domain 1		Aa_trans Domain 2		Aa_trans Domain 3		Transmembrane 1		Transmembrane 2		Transmembrane 3		Transmembrane 4		Transmembrane 5		Transmembrane 6		Transmembrane 7		Transmembrane 8		Transmembrane 9		Transmembrane 10		Transmembrane 11		Transmembrane 12
			Start	End	Start	End	Start	End	Start	End	Start	End	Start	End	Start	End	Start	End	Start	End	Start	End	Start	End	Start	End	Start	End	Start	End	Start	End
	Coccomyxa subellipsoidea
	24967	450	41	438					45	67	77	99	120	142	162	184	191	213	233	255	268	290	305	327	356	375	379	401	414	436
Beyond	29311	458	50	441					47	69	74	96	193	215	237	256	276	298	313	335	359	381	386	408	415	437
Beyond	31400	455	41	441					47	69	73	95	122	144	159	178	190	212	232	254	275	297	317	339	360	382	386	408	421	443
	36205	472	34	457					37	59	66	88	113	135	176	195	229	248	269	291	301	323	373	392	396	414	435	457
	55902	460	37	450					44	66	71	93	172	189	196	218	238	260	281	303	318	340	367	389	394	416	423	445
	Sphagnum fallax
	Sphfalx0000s0509.1	501	51	490					54	76	83	105	141	163	184	203	207	229	303	325	335	357	406	425	429	447	468	490
	Sphfalx0002s0399.1	465	44	451					48	67	72	94	170	187	194	216	242	264	285	307	317	339	376	398	428	450
	Sphfalx0003s0314.1	489	66	477					97	119	152	174	189	211	218	240	260	279	299	321	343	365	406	428	448	470
Beyond	Sphfalx0005s0083.1	500	27	461					33	55	59	81	164	181	186	208	249	271	291	313	334	356	380	402	407	429	444	466
Beyond	Sphfalx0005s0085.1	500	27	462					31	50	57	79	159	181	188	210	247	269	290	312	339	361	382	404	408	430	443	465
	Sphfalx0007s0031.1	492	40	479					46	68	72	94	195	217	251	270	290	312	327	349	395	414	418	440	453	475
	Sphfalx0007s0033.1	492	40	479					46	68	72	94	292	314	324	346	395	414	418	440	453	475
Beyond	Sphfalx0007s0047.1	500	88	484					95	117	121	143	173	195	210	229	236	258	278	297	316	338	358	380	401	423	427	444	465	487
	Sphfalx0007s0128.1	425	49	429					78	100	189	211	231	253	274	296	316	338	359	381	386	408
Beyond	Sphfalx0013s0130.1	463	36	449					41	63	68	90	147	169	184	206	280	302	317	339	374	396	400	417	430	452
	Sphfalx0014s0033.1	463	49	447					58	80	85	107	140	162	172	191	200	222	242	261	281	303	318	340	361	383	393	415	422	444
	Sphfalx0015s0259.1	421	1	410					2	24	55	77	98	117	127	149	223	245	321	343	350	372	387	409
	Sphfalx0018s0093.1	517	105	504					132	154	190	212	227	246	253	275	295	314	335	357	372	394	433	455	478	500
	Sphfalx0025s0047.1	484	61	472					66	88	92	114	147	169	184	206	213	235	255	274	293	315	338	360	387	409	414	436	449	471
	Sphfalx0026s0089.1	506	94	494					120	142	179	201	216	235	242	264	284	303	322	344	364	386	407	429	433	455	468	490
	Sphfalx0040s0186.1	478	55	462					57	79	84	106	137	159	207	229	249	271	299	321	336	358	383	402	406	428	440	462
	Sphfalx0065s0028.1	510	77	497					82	104	109	131	162	184	199	219	226	248	270	289	309	331	346	368	410	432	436	458	471	490
Beyond	Sphfalx0065s0034.1	506	75	489					101	123	159	181	196	215	222	244	267	286	307	329	344	366	406	428	432	449	470	492
	Sphfalx0075s0052.1	523	104	505					111	133	137	159	189	211	231	253	255	277	297	316	337	359	374	396	428	450	481	503
Beyond	Sphfalx0084s0062.1	482	27	464					33	55	59	81	191	213	246	268	289	311	343	365	386	408	412	434	447	469
Beyond	Sphfalx0084s0063.1	460	33	446					37	56	63	85	155	174	181	203	233	255	276	298	313	335	366	388	392	414	427	449
Beyond	Sphfalx0104s0057.1	486	36	471					44	66	71	90	170	189	195	217	305	327	342	364	396	418	422	439	452	474
	Sphfalx0168s0015.1	483	67	471					93	115	157	179	189	211	216	238	258	277	297	319	339	361	382	404	410	432	444	466
	Sphfalx0193s0030.1	482	67	470					93	115	156	178	188	210	215	237	257	276	296	318	338	360	383	405	409	431	443	465
	Sphfalx0193s0031.1	483	67	471					93	115	152	174	186	208	218	237	296	318	338	360	384	406	410	432	444	466
	Sphfalx0257s0017.1	508	77	491					103	125	161	183	198	217	224	246	269	288	309	331	346	368	407	429	434	456	469	491
	Sphfalx0333s0002.1	483	60	471					65	87	92	114	144	166	181	200	213	235	250	272	292	314	334	356	386	408	413	435	448	470
	Sphfalx0362s0005.1	485	62	473					92	114	147	169	184	201	214	236	256	275	294	316	336	358	388	410	415	437	450	472
	Sphfalx0362s0007.1	485	62	473					92	114	148	170	185	207	214	236	256	275	294	316	336	358	388	410	415	437	450	472
	Sphfalx0616s0001.1	465	44	451					50	72	76	98	124	146	166	185	192	214	242	264	285	307	317	339	376	398	428	450
	Physcomitrella patens
	Pp3c11_19940V3.1	453	39	439					45	67	77	99	120	142	162	181	188	210	232	251	271	293	308	330	354	376	381	403	416	438
Beyond	Pp3c13_12390V3.1	454	35	440					39	58	63	85	183	205	231	253	275	297	317	339	360	382	386	408	421	443
	Pp3c14_9480V3.1	495	51	480					59	81	86	105	131	153	173	192	199	221	271	293	317	339	354	376	397	419	423	445	457	479
	Pp3c17_11220V3.1	489	46	475					75	97	126	148	168	187	194	216	267	289	310	332	347	369	400	422	452	474
	Pp3c21_14080V3.1	371	1	89	78	359			2	24	28	50	89	111	115	137	158	180	195	217	295	317	332	354
	Pp3c23_12700V3.1	462	40	450					47	66	70	92	113	147	167	184	191	213	233	252	272	294	314	336	365	387	392	414	427	449
	Pp3c3_11320V3.1	463	44	450					73	95	126	148	160	182	197	219	240	262	277	299	320	342	362	384	391	413	423	445
	Pp3c6_1540V3.1	571	144	558					167	189	232	254	269	287	294	316	336	353	384	406	431	453	474	496	500	522	535	557
	Pp3c8_19000V3.1	463	40	451					48	70	75	97	126	148	163	185	192	214	234	253	272	294	317	339	372	394	424	446
	Pp3c9_4450V3.1	469	54	457					61	83	87	109	137	159	174	196	203	225	245	264	284	306	326	348	369	391	396	418	430	452
	PpAAP9A	491	55	484					61	83	87	109	140	162	182	204	211	233	270	288	309	331	346	368	410	429	433	455
	PpAAP9B	492	42	481					45	67	74	96	132	154	198	220	251	273	294	316	326	348	397	416	420	442	454	476
	Marchantia polymorpha
	Mapoly0004s0095.1	499	51	489					57	79	83	105	135	157	207	229	302	324	351	373	400	422	427	449	462	484
	Mapoly0032s0115.1	465	42	453					67	89	130	152	165	184	194	216	237	259	274	296	368	390	395	417	430	452
	Mapoly0032s0116.1	462	39	450					46	68	73	95	131	153	163	185	192	214	234	251	271	293	317	339	365	387	392	414	423	445
	Mapoly0040s0055.1	617	193	605					218	240	277	299	319	336	341	363	378	400	429	451	478	500	521	543	547	569	582	604
	Mapoly0047s0067.1	502	57	490					63	85	89	111	149	171	186	206	213	235	263	284	305	327	342	364	401	423	428	450	463	485
Beyond	Mapoly0052s0005.1	473	51	459					80	102	208	230	250	272	294	316	336	358	379	401	405	427	440	462
	Mapoly0107s0041.1	612	184	597					207	229	266	288	308	327	334	356	376	398	419	441	468	490	511	533	538	560	572	594
	Mapoly0130s0012.1	467	39	453					45	67	71	93	128	150	170	187	194	216	239	261	285	307	322	344	365	387	392	414	427	449
	Mapoly0134s0048.1	512	64	501					69	91	96	118	221	243	272	294	314	336	363	385	423	454	474	496
	Mapoly0170s0014.1	453	24	439					25	47	54	76	107	129	150	169	179	201	271	293	308	330	351	373	378	400	413	435
	Selaginella moellendorffii
Beyond	75458	428	8	414					13	35	40	62	89	111	160	182	203	225	248	270	287	309	329	351	358	380	395	417
	98385	453	22	417					29	51	97	119	143	161	168	190	205	227	248	270	290	312	342	364	389	411
	98878	498	73	486					105	127	162	184	199	216	223	245	260	282	312	333	353	375	402	421	425	447	459	481
	99162	508	85	496					117	139	167	189	204	226	233	255	275	293	324	346	366	388	409	431	436	458	471	493
	127260	431	11	417					15	34	39	61	141	160	165	187	207	229	251	273	293	315	336	358	363	385	394	416
	127270	451	22	415					26	45	50	72	148	166	173	195	210	232	254	276	296	318	331	353	358	380	393	415
	156907	446	22	431					29	51	56	78	113	132	147	169	174	196	211	233	253	275	295	317	348	367	372	394	403	425
	173454	469	29	455					34	56	60	82	108	130	159	176	183	205	239	261	281	303	338	360	380	402	432	454
Beyond	270979	474	49	460					78	100	179	198	202	224	294	316	336	358	379	401	406	428	441	463
	413158	403	22	154	123	367			26	45	50	69	207	229	249	271	291	313	345	367
Beyond	426884	430	58	305					57	79	94	116	137	159	164	186	245	267	366	388
	SmAAP10	486	34	475					40	62	66	88	192	214	245	267	287	309	324	346	391	408	413	432	453	475
	SmAAP9A	494	43	481					46	68	75	97	132	154	174	193	198	220	227	249	253	275	296	318	333	355	397	416	420	442	454	476
	SmAAP9B	459	23	446					26	48	55	77	118	137	149	171	191	213	262	284	299	321	362	381	385	403	424	446
	SmAAP9C	471	24	460					27	49	56	78	98	120	179	201	231	252	273	295	315	337	358	380	395	417	438	460
	Picea abies
	pa__MA_101691g0010	420	39	124	114	323	319	409	45	67	71	93	170	192	220	239	259	281	296	318	325	344	348	370	383	405
	pa__MA_14300g0010	479	39	474					45	67	71	93	132	154	196	218	287	309	327	349	391	410	414	436	448	470
	pa__MA_165784g0010	479	33	467					39	61	63	85	121	143	163	185	190	212	281	303	318	340	378	400	405	424	445	467
	pa__MA_402129g0010	496	49	484					54	76	81	103	141	163	204	226	297	319	329	351	400	417	422	441	462	484
	pa__MA_43770g0010	495	49	483					55	77	81	103	141	163	206	228	296	318	328	350	399	418	422	444	457	479
	pa__MA_6860g0010	451	11	447					15	37	42	64	100	122	142	164	168	190	260	282	292	314	358	380	386	408	420	442
	pa__MA_74043g0010	495	48	483					54	76	80	102	140	162	177	197	204	226	255	277	297	319	334	356	399	418	422	440	461	483
	pa__MA_889393g0010	427	25	162	164	423			28	50	57	79	114	136	236	258	268	290	339	358	362	384	396	418
	pa__MA_902657g0010	465	25	461					28	50	57	79	114	136	156	178	182	204	232	254	274	296	377	396	400	422	434	456
	Amborella trichopoda
Beyond	scaffold00001.289	596	43	484					194	216	251	273	298	315	322	344	364	386	413	435	455	477	498	520	524	546	559	581
Beyond	scaffold00002.493	434	27	464					25	47	54	76	91	113	134	153	163	185	244	266	281	303	331	353	357	379	399	421
	scaffold00005.76	443	36	471					36	58	62	84	112	134	154	171	178	200	220	242	264	286	306	328	349	371	375	397	410	432
	scaffold00015.85	455	23	461					33	55	59	81	102	124	155	177	182	204	219	241	261	283	303	325	356	375	379	401	413	435
Beyond	scaffold00017.258	498	9	446					48	70	75	97	129	151	199	221	296	318	328	350	395	417	422	441	462	484
Beyond	scaffold00029.259	483	20	453					77	99	103	125	155	177	192	209	216	238	260	277	298	320	340	362	383	405	410	432	449	471
Beyond	scaffold00033.53	483	21	460					42	64	68	90	128	150	193	215	285	304	324	346	387	406	410	432	444	466
Beyond	scaffold00033.54	476	30	429					33	55	59	81	119	141	183	205	278	300	315	337	383	400	404	421	442	464
	scaffold00040.261	442	21	430					51	73	107	129	144	166	173	195	210	232	252	274	297	319	346	365	369	391	403	425
Beyond	scaffold00059.251	548	16	418					129	151	155	177	206	228	248	265	272	294	314	336	363	385	405	427	448	470	476	498	510	532
Beyond	scaffold00061.89	458	29	440					26	48	52	74	104	126	178	200	268	290	305	327	369	388	392	414	426	448
Beyond	scaffold00071.161	460	171	584					10	32	39	61	103	122	142	161	165	187	258	280	297	319	360	382	387	409	421	443
Beyond	scaffold00071.165	473	30	426					24	46	51	73	113	134	149	171	178	200	228	250	270	292	310	332	376	395	399	421	433	455
Beyond	scaffold00071.167	474	70	468					29	51	55	77	115	136	151	170	183	205	231	250	271	293	311	333	377	399	403	422	434	456
Beyond	scaffold00166.19	441	123	536					34	53	68	90	111	133	148	170	177	199	219	238	259	281	296	318	344	366	371	393	406	428
Beyond	scaffold00166.21	460	31	445					34	56	63	85	115	137	173	190	195	217	238	260	275	297	364	383	387	409	425	447
	Arabidopsis thaliana
	AtAAP1	486	37	472					43	65	69	91	129	151	197	219	285	307	324	346	383	405	410	429	450	472
	AtAAP2	494	46	481					52	74	78	100	138	159	202	224	295	317	332	354	397	416	420	438	459	481
	AtAAP3	477	30	464					34	56	66	88	109	131	186	208	277	299	309	331	380	399	403	421	442	464
	AtAAP4	467	19	454					20	42	46	68	111	132	175	197	267	289	304	326	370	389	393	411	432	454
	AtAAP5	481	28	468					29	51	58	80	120	142	155	174	184	206	281	303	325	347	384	403	407	425	446	468
	AtAAP6	482	33	470					36	58	65	87	124	146	158	180	190	212	283	305	322	344	386	405	409	427	448	470
	AtAAP7	468	26	463					29	51	56	78	112	134	185	207	233	255	275	297	312	334	381	399	403	425	437	459
	AtAAP8	476	28	463					34	56	60	82	120	142	185	207	276	298	315	337	379	398	402	424	437	459
	Oryza sativa
	OsAAP1	488	39	475					45	67	71	93	130	152	194	216	287	309	326	348	391	410	414	432	452	474
	OsAAP2	485	40	472					46	68	72	94	133	155	170	188	201	223	248	267	287	309	324	346	388	407	411	433	445	467
	OsAAP3	488	42	475					48	70	74	96	116	135	139	158	170	189	199	221	290	312	329	351	391	410	414	436	448	470
	OsAAP4	469	18	456					20	42	49	71	108	130	142	164	174	196	265	287	304	326	384	406	429	451
	OsAAP5	466	17	452					20	42	52	74	109	130	150	172	177	199	224	246	267	289	304	326	370	389	393	415	427	449
	OsAAP6	467	20	454					21	42	52	74	112	134	149	167	174	196	229	248	269	291	306	328	370	387	392	414	427	449
	OsAAP7	497	42	484					48	70	74	96	133	155	199	221	290	312	322	344	400	419	423	441	462	484
	OsAAP8	489	41	477					47	69	73	95	133	155	198	220	289	308	328	350	394	413	417	439	451	473
	OsAAP9	519	71	506					77	99	103	125	163	185	226	248	325	347	371	393	422	441	445	463	484	506
	OsAAP10	470	29	465					32	54	59	81	115	137	158	177	187	209	278	300	315	337	379	401	405	427	439	461
	OsAAP11	477	35	465					41	63	67	89	127	148	191	213	284	306	330	352	373	395	405	427	440	462
Beyond	OsAAP12	469	30	457					31	53	60	82	118	140	153	175	185	207	276	295	315	337	379	401	436	458
	OsAAP13	467	29	462					35	57	59	81	118	140	160	182	186	208	276	298	313	335	393	415	435	457
	OsAAP14	470	23	465					24	46	53	75	114	136	157	176	180	202	271	293	308	330	396	418	438	460
	OsAAP15	476	34	465					40	62	66	88	118	140	189	211	285	307	322	344	381	400	404	426	438	460
	OsAAP16	476	34	465					40	62	66	88	118	140	189	211	285	307	322	344	381	400	404	426	438	460
	OsAAP17	508	44	494					47	69	76	98	135	157	178	200	210	232	301	320	340	362	431	453	468	490
	OsAAP18	475	35	461					38	60	65	87	126	148	190	212	242	264	285	307	322	344	378	397	401	423	436	458
	OsAAP19	412	32	118	114	399			38	60	64	86	133	155	165	187	208	230	334	356	377	399
	Solanum tuberosum
	StAAP1	482	33	469					36	58	65	87	124	146	158	180	190	212	282	301	321	343	385	404	408	430	442	464
	StAAP2	465	24	455					27	49	54	76	113	135	270	292	307	329	366	388	393	412	433	455
	StAAP3	469	24	456					28	50	54	76	110	132	147	169	181	203	231	248	268	290	308	330	372	391	395	413	434	456
	StAAP4	474	28	463					31	53	58	80	120	142	155	174	184	206	276	298	308	330	379	398	403	425	437	459
Beyond	StAAP5	457	22	452					21	43	53	75	105	127	178	200	267	289	304	326	363	385	391	413	425	447
	StAAP6	473	35	468					40	62	67	89	127	149	169	186	193	215	240	262	283	305	320	342	384	403	407	429	441	463
	StAAP7	480	34	468					40	62	66	88	126	147	189	211	281	303	320	342	384	403	407	429	441	463
	StAAP8	489	38	474					41	63	70	92	126	148	168	185	195	217	287	306	326	348	395	417	447	469
	Zea mays
	ZmAAAP09	459	22	454					25	47	54	76	114	136	149	168	178	200	268	290	305	327	370	389	393	415	427	449
	ZmAAAP14	480	38	469					44	66	70	92	129	151	194	216	287	309	334	356	377	399	404	426	447	469
	ZmAAAP17	336	21	114	112	323			30	49	53	75	126	148	168	185	252	274	296	318
	ZmAAAP18	500	58	488					64	86	90	112	142	164	214	236	308	330	345	367	405	424	428	450	462	484
	ZmAAAP21	495	44	483					50	72	76	98	136	158	201	223	292	314	324	346	399	418	422	444	456	478
	ZmAAAP22	469	22	454					25	47	52	74	110	132	145	167	177	199	269	291	306	328	372	391	395	417	429	451
	ZmAAAP29	480	31	467					37	59	63	85	123	145	187	209	239	261	281	303	310	332	398	420	440	462
	ZmAAAP33	473	31	462					37	59	63	85	123	144	186	208	282	304	319	341	373	395	401	423	435	457
	ZmAAAP36	474	38	468					40	62	69	91	125	147	168	187	197	219	288	310	325	347	385	404	408	430	443	465
	ZmAAAP45	485	20	471					23	45	52	74	110	132	144	166	176	198	272	294	304	326	401	423	445	467
	ZmAAAP46	470	33	456					37	59	63	85	125	147	189	211	282	304	319	341	373	392	396	418	430	452
	ZmAAAP52	484	37	471					43	65	69	91	130	151	194	216	287	309	324	346	387	406	410	428	448	470
	ZmAAAP54	479	27	466					33	55	59	81	119	141	182	204	275	297	321	343	382	401	405	423	444	466
	ZmAAAP55	462	17	449					20	42	49	71	109	131	144	163	173	195	265	287	302	324	365	384	388	410	422	444
	ZmAAAP56	485	32	470					43	65	69	91	124	146	166	183	190	212	239	261	282	304	319	341	387	406	410	432	444	466
	ZmAAAP59	472	34	459					40	62	66	88	126	148	168	187	194	216	241	263	284	306	321	343	375	394	398	420	433	455
	ZmAAAP60	487	42	474					48	70	74	96	133	155	175	192	199	221	249	271	292	314	329	351	390	409	413	435	447	469
	ZmAAAP64	492	39	274	295	492			45	67	71	93	123	145	195	217	323	345	360	382	426	448
	ZmAAAP65	478	36	467					42	64	68	90	120	142	192	214	286	308	323	345	383	402	406	428	440	462
	ZmAAAP66	483	41	472					47	69	73	95	120	142	197	219	291	313	328	350	388	407	411	433	445	467
Beyond	ZmAAAP67	1268	827	1258					775	797	833	855	859	881	911	933	983	1005	1076	1098	1115	1137	1174	1193	1197	1219	1231	1253
	ZmAAAP69	469	30	464					33	55	60	82	123	145	166	183	187	209	277	299	314	336	380	399	403	425	437	459

## Sheet: the location of Aa_trans domain
Protein Name	Protein Length (aa)	Aa_trans Domain 1			Aa_trans Domain 2			Aa_trans Domain 3			Family Name	P-fam
		Start	End	E-value	Start	End	E-value	Start	End	E-value
Coccomyxa subellipsoidea
24967	450	41	438	2.1e-59							Aa_trans	PF01490
29311	458	50	441	5.1e-54							Aa_trans	PF01490
31400	455	41	441	1.8e-86							Aa_trans	PF01490
36205	472	34	457	4.2e-86							Aa_trans	PF01490
55902	460	37	450	2.2e-88							Aa_trans	PF01490
Sphagnum fallax
Sphfalx0000s0509.1	501	51	490	5.2e-114							Aa_trans	PF01490
Sphfalx0002s0399.1	465	44	451	1.6e-94							Aa_trans	PF01490
Sphfalx0003s0314.1	489	66	477	2.8e-59							Aa_trans	PF01490
Sphfalx0005s0083.1	500	27	461	1.7e-79							Aa_trans	PF01490
Sphfalx0005s0085.1	500	27	462	2.3e-78							Aa_trans	PF01490
Sphfalx0007s0031.1	492	40	479	1.5e-109							Aa_trans	PF01490
Sphfalx0007s0033.1	492	40	479	6e-110							Aa_trans	PF01490
Sphfalx0007s0047.1	500	88	484	3.2e-63							Aa_trans	PF01490
Sphfalx0007s0128.1	425	49	429	8.9e-87							Aa_trans	PF01490
Sphfalx0013s0130.1	463	36	449	2.1e-89							Aa_trans	PF01490
Sphfalx0014s0033.1	463	49	447	1.6e-70							Aa_trans	PF01490
Sphfalx0015s0259.1	421	1	410	3.7e-101							Aa_trans	PF01490
Sphfalx0018s0093.1	517	105	504	8.5e-63							Aa_trans	PF01490
Sphfalx0025s0047.1	484	61	472	4.7e-60							Aa_trans	PF01490
Sphfalx0026s0089.1	506	94	494	2.5e-64							Aa_trans	PF01490
Sphfalx0040s0186.1	478	55	462	1.3e-86							Aa_trans	PF01490
Sphfalx0065s0028.1	510	77	497	1.5e-48							Aa_trans	PF01490
Sphfalx0065s0034.1	506	75	489	5.7e-48							Aa_trans	PF01490
Sphfalx0075s0052.1	523	104	505	2.4e-61							Aa_trans	PF01490
Sphfalx0084s0062.1	482	27	464	7.2e-76							Aa_trans	PF01490
Sphfalx0084s0063.1	460	33	446	3.4e-88							Aa_trans	PF01490
Sphfalx0104s0057.1	486	36	471	3.8e-78							Aa_trans	PF01490
Sphfalx0168s0015.1	483	67	471	9.7e-54							Aa_trans	PF01490
Sphfalx0193s0030.1	482	67	470	2.4e-53							Aa_trans	PF01490
Sphfalx0193s0031.1	483	67	471	1.4e-52							Aa_trans	PF01490
Sphfalx0257s0017.1	508	77	491	1e-52							Aa_trans	PF01490
Sphfalx0333s0002.1	483	60	471	2.7e-61							Aa_trans	PF01490
Sphfalx0362s0005.1	485	62	473	1.9e-62							Aa_trans	PF01490
Sphfalx0362s0007.1	485	62	473	2.6e-63							Aa_trans	PF01490
Sphfalx0616s0001.1	465	44	451	1.6e-90							Aa_trans	PF01490
Physcomitrella patens
Pp3c11_19940V3.1	453	39	439	6.4e-70							Aa_trans	PF01490
Pp3c13_12390V3.1	454	35	440	1.4e-89							Aa_trans	PF01490
Pp3c14_9480V3.1	495	51	480	4.5e-89							Aa_trans	PF01490
Pp3c17_11220V3.1	489	46	475	3.7e-86							Aa_trans	PF01490
Pp3c21_14080V3.1	371	1	89	3.5e-08	78	359	2.6e-27				Aa_trans	PF01490
Pp3c23_12700V3.1	462	40	450	7.7e-68							Aa_trans	PF01490
Pp3c3_11320V3.1	463	44	450	1.1e-66							Aa_trans	PF01490
Pp3c6_1540V3.1	571	144	558	2.1e-56							Aa_trans	PF01490
Pp3c8_19000V3.1	463	40	451	6e-64							Aa_trans	PF01490
Pp3c9_4450V3.1	469	54	457	2e-58							Aa_trans	PF01490
PpAAP9A	491	55	484	4e-103							Aa_trans	PF01490
PpAAP9B	492	42	481	1.2e-110							Aa_trans	PF01490
Marchantia polymorpha
Mapoly0004s0095.1	499	51	489	2.3e-103							Aa_trans	PF01490
Mapoly0032s0115.1	465	42	453	1.1e-66							Aa_trans	PF01490
Mapoly0032s0116.1	462	39	450	1.1e-59							Aa_trans	PF01490
Mapoly0040s0055.1	617	193	605	6.3e-57							Aa_trans	PF01490
Mapoly0047s0067.1	502	57	490	5.3e-105							Aa_trans	PF01490
Mapoly0052s0005.1	473	51	459	1.5e-100							Aa_trans	PF01490
Mapoly0107s0041.1	612	184	597	1.3e-59							Aa_trans	PF01490
Mapoly0130s0012.1	467	39	453	8.3e-99							Aa_trans	PF01490
Mapoly0134s0048.1	512	64	501	2.3e-99							Aa_trans	PF01490
Mapoly0170s0014.1	453	24	439	3.8e-101							Aa_trans	PF01490
Selaginella moellendorffii
75458	428	8	414	2.7e-72							Aa_trans	PF01490
98385	453	22	417	3.9e-59							Aa_trans	PF01490
98878	498	73	486	1.3e-57							Aa_trans	PF01490
99162	508	85	496	3e-64							Aa_trans	PF01490
127260	431	11	417	1.9e-97							Aa_trans	PF01490
127270	451	22	415	9.1e-73							Aa_trans	PF01490
156907	446	22	431	1.6e-65							Aa_trans	PF01490
173454	469	29	455	2.1e-68							Aa_trans	PF01490
270979	474	49	460	1.7e-98							Aa_trans	PF01490
413158	403	22	154	9.2e-19	123	367	1.1e-34				Aa_trans	PF01490
426884	430	58	305	1.5e-34							Aa_trans	PF01490
SmAAP10	486	34	475	1.5e-98							Aa_trans	PF01490
SmAAP9A	494	43	481	3.4e-107							Aa_trans	PF01490
SmAAP9B	459	23	446	2.4e-101							Aa_trans	PF01490
SmAAP9C	471	24	460	2.6e-107							Aa_trans	PF01490
Picea abies
pa__MA_101691g0010	420	39	124	1.5e-19	114	323	1.5e-50	319	409	5.6e-17	Aa_trans	PF01490
pa__MA_14300g0010	479	39	474	7e-102							Aa_trans	PF01490
pa__MA_165784g0010	479	33	467	7.2e-105							Aa_trans	PF01490
pa__MA_402129g0010	496	49	484	7.4e-111							Aa_trans	PF01490
pa__MA_43770g0010	495	49	483	2.1e-111							Aa_trans	PF01490
pa__MA_6860g0010	451	11	447	8.8e-99							Aa_trans	PF01490
pa__MA_74043g0010	495	48	483	4.7e-113							Aa_trans	PF01490
pa__MA_889393g0010	427	25	162	5.6e-31	164	423	4.6e-54				Aa_trans	PF01490
pa__MA_902657g0010	465	25	461	1.3e-103							Aa_trans	PF01490
Amborella trichopoda
scaffold00001.289	596	43	484	6.9e-114							Aa_trans	PF01490
scaffold00002.493	434	27	464	8.8e-101							Aa_trans	PF01490
scaffold00005.76	443	36	471	1.5e-105							Aa_trans	PF01490
scaffold00015.85	455	23	461	1.3e-102							Aa_trans	PF01490
scaffold00017.258	498	9	446	7.3e-100							Aa_trans	PF01490
scaffold00029.259	483	20	453	5.3e-95							Aa_trans	PF01490
scaffold00033.53	483	21	460	8.8e-95							Aa_trans	PF01490
scaffold00033.54	476	30	429	1.1e-107							Aa_trans	PF01490
scaffold00040.261	442	21	430	7.1e-61							Aa_trans	PF01490
scaffold00059.251	548	16	418	5.8e-66							Aa_trans	PF01490
scaffold00061.89	458	29	440	5.3e-63							Aa_trans	PF01490
scaffold00071.161	460	171	584	2.7e-55							Aa_trans	PF01490
scaffold00071.165	473	30	426	1.9e-60							Aa_trans	PF01490
scaffold00071.167	474	70	468	1.9e-76							Aa_trans	PF01490
scaffold00166.19	441	123	536	2.8e-53							Aa_trans	PF01490
scaffold00166.21	460	31	445	1.3e-57							Aa_trans	PF01490
Arabidopsis thaliana
AtAAP1	486	37	472	4.9e-125							Aa_trans	PF01490
AtAAP2	494	46	481	1.7e-124							Aa_trans	PF01490
AtAAP3	477	30	464	6.8e-120							Aa_trans	PF01490
AtAAP4	467	19	454	1.6e-118							Aa_trans	PF01490
AtAAP5	481	28	468	1.5e-123							Aa_trans	PF01490
AtAAP6	482	33	470	1.3e-126							Aa_trans	PF01490
AtAAP7	468	26	463	1.6e-93							Aa_trans	PF01490
AtAAP8	476	28	463	9.9e-118							Aa_trans	PF01490
Oryza sativa
OsAAP1	488	39	475	1.5e-110							Aa_trans	PF01490
OsAAP2	485	40	472	1.5e-102							Aa_trans	PF01490
OsAAP3	488	42	475	1.8e-112							Aa_trans	PF01490
OsAAP4	469	18	456	2.3e-94							Aa_trans	PF01490
OsAAP5	466	17	452	1.7e-95							Aa_trans	PF01490
OsAAP6	467	20	454	1.2e-102							Aa_trans	PF01490
OsAAP7	497	42	484	2.6e-111							Aa_trans	PF01490
OsAAP8	489	41	477	7.5e-112							Aa_trans	PF01490
OsAAP9	519	71	506	7.7e-111							Aa_trans	PF01490
OsAAP10	470	29	465	1.3e-90							Aa_trans	PF01490
OsAAP11	477	35	465	3.1e-109							Aa_trans	PF01490
OsAAP12	469	30	457	1.7e-99							Aa_trans	PF01490
OsAAP13	467	29	462	7.2e-97							Aa_trans	PF01490
OsAAP14	470	23	465	1.8e-94							Aa_trans	PF01490
OsAAP15	476	34	465	1.1e-110							Aa_trans	PF01490
OsAAP16	476	34	465	7.7e-111							Aa_trans	PF01490
OsAAP17	508	44	494	2.4e-74							Aa_trans	PF01490
OsAAP18	475	35	461	4.8e-107							Aa_trans	PF01490
OsAAP19	412	32	118	5.5e-23	114	399	4.7e-42				Aa_trans	PF01490
Solanum tuberosum
StAAP1	482	33	469	5.6e-117							Aa_trans	PF01490
StAAP2	465	24	455	5.5e-102							Aa_trans	PF01490
StAAP3	469	24	456	1.5e-107							Aa_trans	PF01490
StAAP4	474	28	463	2.3e-118							Aa_trans	PF01490
StAAP5	457	22	452	8.5e-100							Aa_trans	PF01490
StAAP6	473	35	468	2.2e-94							Aa_trans	PF01490
StAAP7	480	34	468	3.8e-116							Aa_trans	PF01490
StAAP8	489	38	474	1.6e-116							Aa_trans	PF01490
Zea mays
ZmAAAP09	459	22	454	1e-100							Aa_trans	PF01490
ZmAAAP14	480	38	469	3.6e-110							Aa_trans	PF01490
ZmAAAP17	336	21	114	7.4e-17	112	323	1.6e-39				Aa_trans	PF01490
ZmAAAP18	500	58	488	3.2e-111							Aa_trans	PF01490
ZmAAAP21	495	44	483	8.6e-111							Aa_trans	PF01490
ZmAAAP22	469	22	454	3e-96							Aa_trans	PF01490
ZmAAAP29	480	31	467	6.7e-99							Aa_trans	PF01490
ZmAAAP33	473	31	462	7.1e-108							Aa_trans	PF01490
ZmAAAP36	474	38	468	1.5e-90							Aa_trans	PF01490
ZmAAAP45	485	20	471	5.7e-95							Aa_trans	PF01490
ZmAAAP46	470	33	456	1.1e-104							Aa_trans	PF01490
ZmAAAP52	484	37	471	4.7e-114							Aa_trans	PF01490
ZmAAAP54	479	27	466	4.9e-113							Aa_trans	PF01490
ZmAAAP55	462	17	449	1.8e-100							Aa_trans	PF01490
ZmAAAP56	485	32	470	2.1e-94							Aa_trans	PF01490
ZmAAAP59	472	34	459	8.2e-107							Aa_trans	PF01490
ZmAAAP60	487	42	474	5.3e-108							Aa_trans	PF01490
ZmAAAP64	492	39	274	4.6e-58	295	492	1e-46				Aa_trans	PF01490
ZmAAAP65	478	36	467	7.1e-114							Aa_trans	PF01490
ZmAAAP66	483	41	472	5.2e-111							Aa_trans	PF01490
ZmAAAP67	1268	827	1258	3.9e-112							Aa_trans	PF01490
ZmAAAP69	469	30	464	1.6e-99							Aa_trans	PF01490

## Sheet: the location of transmembrane
Protein Name	Protein Length	Transmembrane Numbers	Transmembrane 1		Transmembrane 2		Transmembrane 3		Transmembrane 4		Transmembrane 5		Transmembrane 6		Transmembrane 7		Transmembrane 8		Transmembrane 9		Transmembrane 10		Transmembrane 11		Transmembrane 12
			Start	End	Start	End	Start	End	Start	End	Start	End	Start	End	Start	End	Start	End	Start	End	Start	End	Start	End	Start	End
Coccomyxa subellipsoidea
24967	len=449	PredHel=11	45	67	77	99	120	142	162	184	191	213	233	255	268	290	305	327	356	375	379	401	414	436
29311	len=457	PredHel=9	47	69	74	96	193	215	237	256	276	298	313	335	359	381	386	408	415	437
31400	len=454	PredHel=11	47	69	73	95	122	144	159	178	190	212	232	254	275	297	317	339	360	382	386	408	421	443
36205	len=471	PredHel=10	37	59	66	88	113	135	176	195	229	248	269	291	301	323	373	392	396	414	435	457
55902	len=459	PredHel=10	44	66	71	93	172	189	196	218	238	260	281	303	318	340	367	389	394	416	423	445
Sphagnum fallax
Sphfalx0000s0509.1	len=500	PredHel=10	54	76	83	105	141	163	184	203	207	229	303	325	335	357	406	425	429	447	468	490
Sphfalx0002s0399.1	len=464	PredHel=9	48	67	72	94	170	187	194	216	242	264	285	307	317	339	376	398	428	450
Sphfalx0003s0314.1	len=488	PredHel=9	97	119	152	174	189	211	218	240	260	279	299	321	343	365	406	428	448	470
Sphfalx0005s0083.1	len=499	PredHel=10	33	55	59	81	164	181	186	208	249	271	291	313	334	356	380	402	407	429	444	466
Sphfalx0005s0085.1	len=499	PredHel=10	31	50	57	79	159	181	188	210	247	269	290	312	339	361	382	404	408	430	443	465
Sphfalx0007s0031.1	len=491	PredHel=9	46	68	72	94	195	217	251	270	290	312	327	349	395	414	418	440	453	475
Sphfalx0007s0033.1	len=491	PredHel=7	46	68	72	94	292	314	324	346	395	414	418	440	453	475
Sphfalx0007s0047.1	len=499	PredHel=11	95	117	121	143	173	195	210	229	236	258	278	297	316	338	358	380	401	423	427	444	465	487
Sphfalx0007s0128.1	len=424	PredHel=7	78	100	189	211	231	253	274	296	316	338	359	381	386	408
Sphfalx0013s0130.1	len=462	PredHel=9	41	63	68	90	147	169	184	206	280	302	317	339	374	396	400	417	430	452
Sphfalx0014s0033.1	len=462	PredHel=11	58	80	85	107	140	162	172	191	200	222	242	261	281	303	318	340	361	383	393	415	422	444
Sphfalx0015s0259.1	len=420	PredHel=8	2	24	55	77	98	117	127	149	223	245	321	343	350	372	387	409
Sphfalx0018s0093.1	len=516	PredHel=9	132	154	190	212	227	246	253	275	295	314	335	357	372	394	433	455	478	500
Sphfalx0025s0047.1	len=483	PredHel=11	66	88	92	114	147	169	184	206	213	235	255	274	293	315	338	360	387	409	414	436	449	471
Sphfalx0026s0089.1	len=505	PredHel=10	120	142	179	201	216	235	242	264	284	303	322	344	364	386	407	429	433	455	468	490
Sphfalx0040s0186.1	len=477	PredHel=10	57	79	84	106	137	159	207	229	249	271	299	321	336	358	383	402	406	428	440	462
Sphfalx0065s0028.1	len=509	PredHel=11	82	104	109	131	162	184	199	219	226	248	270	289	309	331	346	368	410	432	436	458	471	490
Sphfalx0065s0034.1	len=505	PredHel=10	101	123	159	181	196	215	222	244	267	286	307	329	344	366	406	428	432	449	470	492
Sphfalx0075s0052.1	len=522	PredHel=10	111	133	137	159	189	211	231	253	255	277	297	316	337	359	374	396	428	450	481	503
Sphfalx0084s0062.1	len=481	PredHel=9	33	55	59	81	191	213	246	268	289	311	343	365	386	408	412	434	447	469
Sphfalx0084s0063.1	len=459	PredHel=10	37	56	63	85	155	174	181	203	233	255	276	298	313	335	366	388	392	414	427	449
Sphfalx0104s0057.1	len=485	PredHel=9	44	66	71	90	170	189	195	217	305	327	342	364	396	418	422	439	452	474
Sphfalx0168s0015.1	len=482	PredHel=10	93	115	157	179	189	211	216	238	258	277	297	319	339	361	382	404	410	432	444	466
Sphfalx0193s0030.1	len=481	PredHel=10	93	115	156	178	188	210	215	237	257	276	296	318	338	360	383	405	409	431	443	465
Sphfalx0193s0031.1	len=482	PredHel=9	93	115	152	174	186	208	218	237	296	318	338	360	384	406	410	432	444	466
Sphfalx0257s0017.1	len=507	PredHel=10	103	125	161	183	198	217	224	246	269	288	309	331	346	368	407	429	434	456	469	491
Sphfalx0333s0002.1	len=482	PredHel=11	65	87	92	114	144	166	181	200	213	235	250	272	292	314	334	356	386	408	413	435	448	470
Sphfalx0362s0005.1	len=484	PredHel=10	92	114	147	169	184	201	214	236	256	275	294	316	336	358	388	410	415	437	450	472
Sphfalx0362s0007.1	len=484	PredHel=10	92	114	148	170	185	207	214	236	256	275	294	316	336	358	388	410	415	437	450	472
Sphfalx0616s0001.1	len=464	PredHel=10	50	72	76	98	124	146	166	185	192	214	242	264	285	307	317	339	376	398	428	450
Physcomitrella patens
Pp3c11_19940V3.1	len=452	PredHel=11	45	67	77	99	120	142	162	181	188	210	232	251	271	293	308	330	354	376	381	403	416	438
Pp3c13_12390V3.1	len=453	PredHel=9	39	58	63	85	183	205	231	253	275	297	317	339	360	382	386	408	421	443
Pp3c14_9480V3.1	len=494	PredHel=11	59	81	86	105	131	153	173	192	199	221	271	293	317	339	354	376	397	419	423	445	457	479
Pp3c17_11220V3.1	len=488	PredHel=9	75	97	126	148	168	187	194	216	267	289	310	332	347	369	400	422	452	474
Pp3c21_14080V3.1	len=370	PredHel=8	2	24	28	50	89	111	115	137	158	180	195	217	295	317	332	354
Pp3c23_12700V3.1	len=461	PredHel=11	47	66	70	92	113	147	167	184	191	213	233	252	272	294	314	336	365	387	392	414	427	449
Pp3c3_11320V3.1	len=462	PredHel=10	73	95	126	148	160	182	197	219	240	262	277	299	320	342	362	384	391	413	423	445
Pp3c6_1540V3.1	len=570	PredHel=10	167	189	232	254	269	287	294	316	336	353	384	406	431	453	474	496	500	522	535	557
Pp3c8_19000V3.1	len=462	PredHel=10	48	70	75	97	126	148	163	185	192	214	234	253	272	294	317	339	372	394	424	446
Pp3c9_4450V3.1	len=468	PredHel=11	61	83	87	109	137	159	174	196	203	225	245	264	284	306	326	348	369	391	396	418	430	452
PpAAP9A	len=490	PredHel=10	61	83	87	109	140	162	182	204	211	233	270	288	309	331	346	368	410	429	433	455
PpAAP9B	len=491	PredHel=10	45	67	74	96	132	154	198	220	251	273	294	316	326	348	397	416	420	442	454	476
Marchantia polymorpha
Mapoly0004s0095.1	len=498	PredHel=9	57	79	83	105	135	157	207	229	302	324	351	373	400	422	427	449	462	484
Mapoly0032s0115.1	len=464	PredHel=9	67	89	130	152	165	184	194	216	237	259	274	296	368	390	395	417	430	452
Mapoly0032s0116.1	len=461	PredHel=11	46	68	73	95	131	153	163	185	192	214	234	251	271	293	317	339	365	387	392	414	423	445
Mapoly0040s0055.1	len=616	PredHel=10	218	240	277	299	319	336	341	363	378	400	429	451	478	500	521	543	547	569	582	604
Mapoly0047s0067.1	len=501	PredHel=11	63	85	89	111	149	171	186	206	213	235	263	284	305	327	342	364	401	423	428	450	463	485
Mapoly0052s0005.1	len=472	PredHel=8	80	102	208	230	250	272	294	316	336	358	379	401	405	427	440	462
Mapoly0107s0041.1	len=611	PredHel=10	207	229	266	288	308	327	334	356	376	398	419	441	468	490	511	533	538	560	572	594
Mapoly0130s0012.1	len=466	PredHel=11	45	67	71	93	128	150	170	187	194	216	239	261	285	307	322	344	365	387	392	414	427	449
Mapoly0134s0048.1	len=511	PredHel=8	69	91	96	118	221	243	272	294	314	336	363	385	423	454	474	496
Mapoly0170s0014.1	len=452	PredHel=10	25	47	54	76	107	129	150	169	179	201	271	293	308	330	351	373	378	400	413	435
Selaginella moellendorffii
75458	len=427	PredHel=10	13	35	40	62	89	111	160	182	203	225	248	270	287	309	329	351	358	380	395	417
98385	len=452	PredHel=9	29	51	97	119	143	161	168	190	205	227	248	270	290	312	342	364	389	411
98878	len=497	PredHel=10	105	127	162	184	199	216	223	245	260	282	312	333	353	375	402	421	425	447	459	481
99162	len=507	PredHel=10	117	139	167	189	204	226	233	255	275	293	324	346	366	388	409	431	436	458	471	493
127260	len=430	PredHel=10	15	34	39	61	141	160	165	187	207	229	251	273	293	315	336	358	363	385	394	416
127270	len=450	PredHel=10	26	45	50	72	148	166	173	195	210	232	254	276	296	318	331	353	358	380	393	415
156907	len=445	PredHel=11	29	51	56	78	113	132	147	169	174	196	211	233	253	275	295	317	348	367	372	394	403	425
173454	len=468	PredHel=10	34	56	60	82	108	130	159	176	183	205	239	261	281	303	338	360	380	402	432	454
270979	len=473	PredHel=8	78	100	179	198	202	224	294	316	336	358	379	401	406	428	441	463
413158	len=402	PredHel=6	26	45	50	69	207	229	249	271	291	313	345	367
426884	len=429	PredHel=6	57	79	94	116	137	159	164	186	245	267	366	388
SmAAP10	len=485	PredHel=9	40	62	66	88	192	214	245	267	287	309	324	346	391	408	413	432	453	475
SmAAP9A	len=493	PredHel=12	46	68	75	97	132	154	174	193	198	220	227	249	253	275	296	318	333	355	397	416	420	442	454	476
SmAAP9B	len=458	PredHel=10	26	48	55	77	118	137	149	171	191	213	262	284	299	321	362	381	385	403	424	446
SmAAP9C	len=470	PredHel=10	27	49	56	78	98	120	179	201	231	252	273	295	315	337	358	380	395	417	438	460
Picea abies
pa__MA_101691g0010	len=420	PredHel=9	45	67	71	93	170	192	220	239	259	281	296	318	325	344	348	370	383	405
pa__MA_14300g0010	len=479	PredHel=9	45	67	71	93	132	154	196	218	287	309	327	349	391	410	414	436	448	470
pa__MA_165784g0010	len=479	PredHel=10	39	61	63	85	121	143	163	185	190	212	281	303	318	340	378	400	405	424	445	467
pa__MA_402129g0010	len=496	PredHel=9	54	76	81	103	141	163	204	226	297	319	329	351	400	417	422	441	462	484
pa__MA_43770g0010	len=495	PredHel=9	55	77	81	103	141	163	206	228	296	318	328	350	399	418	422	444	457	479
pa__MA_6860g0010	len=451	PredHel=10	15	37	42	64	100	122	142	164	168	190	260	282	292	314	358	380	386	408	420	442
pa__MA_74043g0010	len=495	PredHel=11	54	76	80	102	140	162	177	197	204	226	255	277	297	319	334	356	399	418	422	440	461	483
pa__MA_889393g0010	len=427	PredHel=8	28	50	57	79	114	136	236	258	268	290	339	358	362	384	396	418
pa__MA_902657g0010	len=465	PredHel=10	28	50	57	79	114	136	156	178	182	204	232	254	274	296	377	396	400	422	434	456
Amborella trichopoda
scaffold00001.289	len=595	PredHel=10	194	216	251	273	298	315	322	344	364	386	413	435	455	477	498	520	524	546	559	581
scaffold00002.493	len=433	PredHel=10	25	47	54	76	91	113	134	153	163	185	244	266	281	303	331	353	357	379	399	421
scaffold00005.76	len=442	PredHel=11	36	58	62	84	112	134	154	171	178	200	220	242	264	286	306	328	349	371	375	397	410	432
scaffold00015.85	len=454	PredHel=11	33	55	59	81	102	124	155	177	182	204	219	241	261	283	303	325	356	375	379	401	413	435
scaffold00017.258	len=497	PredHel=9	48	70	75	97	129	151	199	221	296	318	328	350	395	417	422	441	462	484
scaffold00029.259	len=482	PredHel=11	77	99	103	125	155	177	192	209	216	238	260	277	298	320	340	362	383	405	410	432	449	471
scaffold00033.53	len=482	PredHel=9	42	64	68	90	128	150	193	215	285	304	324	346	387	406	410	432	444	466
scaffold00033.54	len=475	PredHel=9	33	55	59	81	119	141	183	205	278	300	315	337	383	400	404	421	442	464
scaffold00040.261	len=441	PredHel=10	51	73	107	129	144	166	173	195	210	232	252	274	297	319	346	365	369	391	403	425
scaffold00059.251	len=547	PredHel=11	129	151	155	177	206	228	248	265	272	294	314	336	363	385	405	427	448	470	476	498	510	532
scaffold00061.89	len=457	PredHel=9	26	48	52	74	104	126	178	200	268	290	305	327	369	388	392	414	426	448
scaffold00071.161	len=459	PredHel=10	10	32	39	61	103	122	142	161	165	187	258	280	297	319	360	382	387	409	421	443
scaffold00071.165	len=472	PredHel=11	24	46	51	73	113	134	149	171	178	200	228	250	270	292	310	332	376	395	399	421	433	455
scaffold00071.167	len=473	PredHel=11	29	51	55	77	115	136	151	170	183	205	231	250	271	293	311	333	377	399	403	422	434	456
scaffold00166.19	len=440	PredHel=11	34	53	68	90	111	133	148	170	177	199	219	238	259	281	296	318	344	366	371	393	406	428
scaffold00166.21	len=459	PredHel=10	34	56	63	85	115	137	173	190	195	217	238	260	275	297	364	383	387	409	425	447
Arabidopsis thaliana
AtAAP1	len=485	PredHel=9	43	65	69	91	129	151	197	219	285	307	324	346	383	405	410	429	450	472
AtAAP2	len=493	PredHel=9	52	74	78	100	138	159	202	224	295	317	332	354	397	416	420	438	459	481
AtAAP3	len=476	PredHel=9	34	56	66	88	109	131	186	208	277	299	309	331	380	399	403	421	442	464
AtAAP4	len=466	PredHel=9	20	42	46	68	111	132	175	197	267	289	304	326	370	389	393	411	432	454
AtAAP5	len=480	PredHel=10	29	51	58	80	120	142	155	174	184	206	281	303	325	347	384	403	407	425	446	468
AtAAP6	len=481	PredHel=10	36	58	65	87	124	146	158	180	190	212	283	305	322	344	386	405	409	427	448	470
AtAAP7	len=467	PredHel=10	29	51	56	78	112	134	185	207	233	255	275	297	312	334	381	399	403	425	437	459
AtAAP8	len=475	PredHel=9	34	56	60	82	120	142	185	207	276	298	315	337	379	398	402	424	437	459
Oryza sativa
OsAAP1	len=487	PredHel=9	45	67	71	93	130	152	194	216	287	309	326	348	391	410	414	432	452	474
OsAAP2	len=484	PredHel=11	46	68	72	94	133	155	170	188	201	223	248	267	287	309	324	346	388	407	411	433	445	467
OsAAP3	len=487	PredHel=11	48	70	74	96	116	135	139	158	170	189	199	221	290	312	329	351	391	410	414	436	448	470
OsAAP4	len=468	PredHel=9	20	42	49	71	108	130	142	164	174	196	265	287	304	326	384	406	429	451
OsAAP5	len=465	PredHel=11	20	42	52	74	109	130	150	172	177	199	224	246	267	289	304	326	370	389	393	415	427	449
OsAAP6	len=466	PredHel=11	21	42	52	74	112	134	149	167	174	196	229	248	269	291	306	328	370	387	392	414	427	449
OsAAP7	len=496	PredHel=9	48	70	74	96	133	155	199	221	290	312	322	344	400	419	423	441	462	484
OsAAP8	len=488	PredHel=9	47	69	73	95	133	155	198	220	289	308	328	350	394	413	417	439	451	473
OsAAP9	len=518	PredHel=9	77	99	103	125	163	185	226	248	325	347	371	393	422	441	445	463	484	506
OsAAP10	len=469	PredHel=10	32	54	59	81	115	137	158	177	187	209	278	300	315	337	379	401	405	427	439	461
OsAAP11	len=476	PredHel=9	41	63	67	89	127	148	191	213	284	306	330	352	373	395	405	427	440	462
OsAAP12	len=468	PredHel=9	31	53	60	82	118	140	153	175	185	207	276	295	315	337	379	401	436	458
OsAAP13	len=466	PredHel=9	35	57	59	81	118	140	160	182	186	208	276	298	313	335	393	415	435	457
OsAAP14	len=469	PredHel=9	24	46	53	75	114	136	157	176	180	202	271	293	308	330	396	418	438	460
OsAAP15	len=475	PredHel=9	40	62	66	88	118	140	189	211	285	307	322	344	381	400	404	426	438	460
OsAAP16	len=475	PredHel=9	40	62	66	88	118	140	189	211	285	307	322	344	381	400	404	426	438	460
OsAAP17	len=507	PredHel=9	47	69	76	98	135	157	178	200	210	232	301	320	340	362	431	453	468	490
OsAAP18	len=474	PredHel=10	38	60	65	87	126	148	190	212	242	264	285	307	322	344	378	397	401	423	436	458
OsAAP19	len=411	PredHel=7	38	60	64	86	133	155	165	187	208	230	334	356	377	399
Solanum tuberosum
StAAP1	len=481	PredHel=10	36	58	65	87	124	146	158	180	190	212	282	301	321	343	385	404	408	430	442	464
StAAP2	len=464	PredHel=8	27	49	54	76	113	135	270	292	307	329	366	388	393	412	433	455
StAAP3	len=468	PredHel=11	28	50	54	76	110	132	147	169	181	203	231	248	268	290	308	330	372	391	395	413	434	456
StAAP4	len=473	PredHel=10	31	53	58	80	120	142	155	174	184	206	276	298	308	330	379	398	403	425	437	459
StAAP5	len=456	PredHel=9	21	43	53	75	105	127	178	200	267	289	304	326	363	385	391	413	425	447
StAAP6	len=472	PredHel=11	40	62	67	89	127	149	169	186	193	215	240	262	283	305	320	342	384	403	407	429	441	463
StAAP7	len=479	PredHel=9	40	62	66	88	126	147	189	211	281	303	320	342	384	403	407	429	441	463
StAAP8	len=488	PredHel=9	41	63	70	92	126	148	168	185	195	217	287	306	326	348	395	417	447	469
Zea mays
ZmAAAP09	len=458	PredHel=10	25	47	54	76	114	136	149	168	178	200	268	290	305	327	370	389	393	415	427	449
ZmAAAP14	len=479	PredHel=9	44	66	70	92	129	151	194	216	287	309	334	356	377	399	404	426	447	469
ZmAAAP17	len=335	PredHel=6	30	49	53	75	126	148	168	185	252	274	296	318
ZmAAAP18	len=499	PredHel=9	64	86	90	112	142	164	214	236	308	330	345	367	405	424	428	450	462	484
ZmAAAP21	len=494	PredHel=9	50	72	76	98	136	158	201	223	292	314	324	346	399	418	422	444	456	478
ZmAAAP22	len=468	PredHel=10	25	47	52	74	110	132	145	167	177	199	269	291	306	328	372	391	395	417	429	451
ZmAAAP29	len=479	PredHel=9	37	59	63	85	123	145	187	209	239	261	281	303	310	332	398	420	440	462
ZmAAAP33	len=472	PredHel=9	37	59	63	85	123	144	186	208	282	304	319	341	373	395	401	423	435	457
ZmAAAP36	len=473	PredHel=10	40	62	69	91	125	147	168	187	197	219	288	310	325	347	385	404	408	430	443	465
ZmAAAP45	len=484	PredHel=9	23	45	52	74	110	132	144	166	176	198	272	294	304	326	401	423	445	467
ZmAAAP46	len=469	PredHel=9	37	59	63	85	125	147	189	211	282	304	319	341	373	392	396	418	430	452
ZmAAAP52	len=483	PredHel=9	43	65	69	91	130	151	194	216	287	309	324	346	387	406	410	428	448	470
ZmAAAP54	len=478	PredHel=9	33	55	59	81	119	141	182	204	275	297	321	343	382	401	405	423	444	466
ZmAAAP55	len=461	PredHel=10	20	42	49	71	109	131	144	163	173	195	265	287	302	324	365	384	388	410	422	444
ZmAAAP56	len=484	PredHel=11	43	65	69	91	124	146	166	183	190	212	239	261	282	304	319	341	387	406	410	432	444	466
ZmAAAP59	len=471	PredHel=11	40	62	66	88	126	148	168	187	194	216	241	263	284	306	321	343	375	394	398	420	433	455
ZmAAAP60	len=486	PredHel=11	48	70	74	96	133	155	175	192	199	221	249	271	292	314	329	351	390	409	413	435	447	469
ZmAAAP64	len=492	PredHel=7	45	67	71	93	123	145	195	217	323	345	360	382	426	448
ZmAAAP65	len=477	PredHel=9	42	64	68	90	120	142	192	214	286	308	323	345	383	402	406	428	440	462
ZmAAAP66	len=482	PredHel=9	47	69	73	95	120	142	197	219	291	313	328	350	388	407	411	433	445	467
ZmAAAP67	len=1268	PredHel=10	775	797	833	855	859	881	911	933	983	1005	1076	1098	1115	1137	1174	1193	1197	1219	1231	1253
ZmAAAP69	len=468	PredHel=10	33	55	60	82	123	145	166	183	187	209	277	299	314	336	380	399	403	425	437	459

## Sheet: Sheet1
		Protein Name	Aa_trans Domain 1		Transmembrane 11
			Start	End	Start	End
		Coccomyxa subellipsoidea
In Aa_trans Domain	In Aa_trans Domain	24967		438		436
	In Aa_trans Domain	29311		441		437
	Beyond	31400		441		443
	In Aa_trans Domain	36205		457		457
	In Aa_trans Domain	55902		450		445
	In Aa_trans Domain	Sphagnum fallax
	In Aa_trans Domain	Sphfalx0000s0509.1		490		490
	In Aa_trans Domain	Sphfalx0002s0399.1		451		450
	In Aa_trans Domain	Sphfalx0003s0314.1		477		470
	Beyond	Sphfalx0005s0083.1		461		466
	Beyond	Sphfalx0005s0085.1		462		465
	In Aa_trans Domain	Sphfalx0007s0031.1		479		475
	In Aa_trans Domain	Sphfalx0007s0033.1		479		475
	Beyond	Sphfalx0007s0047.1		484		487
	In Aa_trans Domain	Sphfalx0007s0128.1		429		408
	Beyond	Sphfalx0013s0130.1		449		452
	In Aa_trans Domain	Sphfalx0014s0033.1		447		444
	In Aa_trans Domain	Sphfalx0015s0259.1		410		409
	In Aa_trans Domain	Sphfalx0018s0093.1		504		500
	In Aa_trans Domain	Sphfalx0025s0047.1		472		471
	In Aa_trans Domain	Sphfalx0026s0089.1		494		490
	In Aa_trans Domain	Sphfalx0040s0186.1		462		462
	In Aa_trans Domain	Sphfalx0065s0028.1		497		490
	Beyond	Sphfalx0065s0034.1		489		492
	In Aa_trans Domain	Sphfalx0075s0052.1		505		503
	Beyond	Sphfalx0084s0062.1		464		469
	Beyond	Sphfalx0084s0063.1		446		449
	Beyond	Sphfalx0104s0057.1		471		474
	In Aa_trans Domain	Sphfalx0168s0015.1		471		466
	In Aa_trans Domain	Sphfalx0193s0030.1		470		465
	In Aa_trans Domain	Sphfalx0193s0031.1		471		466
	In Aa_trans Domain	Sphfalx0257s0017.1		491		491
	In Aa_trans Domain	Sphfalx0333s0002.1		471		470
	In Aa_trans Domain	Sphfalx0362s0005.1		473		472
	In Aa_trans Domain	Sphfalx0362s0007.1		473		472
	In Aa_trans Domain	Sphfalx0616s0001.1		451		450
	In Aa_trans Domain	Physcomitrella patens
	In Aa_trans Domain	Pp3c11_19940V3.1		439		438
	Beyond	Pp3c13_12390V3.1		440		443
	In Aa_trans Domain	Pp3c14_9480V3.1		480		479
	In Aa_trans Domain	Pp3c17_11220V3.1		475		474
	In Aa_trans Domain	Pp3c21_14080V3.1		359		354
	In Aa_trans Domain	Pp3c23_12700V3.1		450		449
	In Aa_trans Domain	Pp3c3_11320V3.1		450		445
	In Aa_trans Domain	Pp3c6_1540V3.1		558		557
	In Aa_trans Domain	Pp3c8_19000V3.1		451		446
	In Aa_trans Domain	Pp3c9_4450V3.1		457		452
	In Aa_trans Domain	PpAAP9A		484		455
	In Aa_trans Domain	PpAAP9B		481		476
	In Aa_trans Domain	Marchantia polymorpha
	In Aa_trans Domain	Mapoly0004s0095.1		489		484
	In Aa_trans Domain	Mapoly0032s0115.1		453		452
	In Aa_trans Domain	Mapoly0032s0116.1		450		445
	In Aa_trans Domain	Mapoly0040s0055.1		605		604
	In Aa_trans Domain	Mapoly0047s0067.1		490		485
	Beyond	Mapoly0052s0005.1		459		462
	In Aa_trans Domain	Mapoly0107s0041.1		597		594
	In Aa_trans Domain	Mapoly0130s0012.1		453		449
	In Aa_trans Domain	Mapoly0134s0048.1		501		496
	In Aa_trans Domain	Mapoly0170s0014.1		439		435
	In Aa_trans Domain	Selaginella moellendorffii
	Beyond	75458		414		417
	In Aa_trans Domain	98385		417		411
	In Aa_trans Domain	98878		486		481
	In Aa_trans Domain	99162		496		493
	In Aa_trans Domain	127260		417		416
	In Aa_trans Domain	127270		415		415
	In Aa_trans Domain	156907		431		425
	In Aa_trans Domain	173454		455		454
	Beyond	270979		460		463
	In Aa_trans Domain	413158		367		367
	Beyond	426884		305		388
	In Aa_trans Domain	SmAAP10		475		475
	In Aa_trans Domain	SmAAP9A		481		476
	In Aa_trans Domain	SmAAP9B		446		446
	In Aa_trans Domain	SmAAP9C		460		460
	In Aa_trans Domain	Picea abies
	In Aa_trans Domain	pa__MA_101691g0010		409		405
	In Aa_trans Domain	pa__MA_14300g0010		474		470
	In Aa_trans Domain	pa__MA_165784g0010		467		467
	In Aa_trans Domain	pa__MA_402129g0010		484		484
	In Aa_trans Domain	pa__MA_43770g0010		483		479
	In Aa_trans Domain	pa__MA_6860g0010		447		442
	In Aa_trans Domain	pa__MA_74043g0010		483		483
	In Aa_trans Domain	pa__MA_889393g0010		423		418
	In Aa_trans Domain	pa__MA_902657g0010		461		456
	In Aa_trans Domain	Amborella trichopoda
	Beyond	scaffold00001.289		484		581
	In Aa_trans Domain	scaffold00002.493		464		421
	In Aa_trans Domain	scaffold00005.76		471		432
	In Aa_trans Domain	scaffold00015.85		461		435
	Beyond	scaffold00017.258		446		484
	Beyond	scaffold00029.259		453		471
	Beyond	scaffold00033.53		460		466
	Beyond	scaffold00033.54		429		464
	In Aa_trans Domain	scaffold00040.261		430		425
	Beyond	scaffold00059.251		418		532
	Beyond	scaffold00061.89		440		448
	In Aa_trans Domain	scaffold00071.161		584		443
	Beyond	scaffold00071.165		426		455
	In Aa_trans Domain	scaffold00071.167		468		456
	In Aa_trans Domain	scaffold00166.19		536		428
	Beyond	scaffold00166.21		445		447
	In Aa_trans Domain	Arabidopsis thaliana
	In Aa_trans Domain	AtAAP1		472		472
	In Aa_trans Domain	AtAAP2		481		481
	In Aa_trans Domain	AtAAP3		464		464
	In Aa_trans Domain	AtAAP4		454		454
	In Aa_trans Domain	AtAAP5		468		468
	In Aa_trans Domain	AtAAP6		470		470
	In Aa_trans Domain	AtAAP7		463		459
	In Aa_trans Domain	AtAAP8		463		459
	In Aa_trans Domain	Oryza sativa
	In Aa_trans Domain	OsAAP1		475		474
	In Aa_trans Domain	OsAAP2		472		467
	In Aa_trans Domain	OsAAP3		475		470
	In Aa_trans Domain	OsAAP4		456		451
	In Aa_trans Domain	OsAAP5		452		449
	In Aa_trans Domain	OsAAP6		454		449
	In Aa_trans Domain	OsAAP7		484		484
	In Aa_trans Domain	OsAAP8		477		473
	In Aa_trans Domain	OsAAP9		506		506
	In Aa_trans Domain	OsAAP10		465		461
	In Aa_trans Domain	OsAAP11		465		462
	Beyond	OsAAP12		457		458
	In Aa_trans Domain	OsAAP13		462		457
	In Aa_trans Domain	OsAAP14		465		460
	In Aa_trans Domain	OsAAP15		465		460
	In Aa_trans Domain	OsAAP16		465		460
	In Aa_trans Domain	OsAAP17		494		490
	In Aa_trans Domain	OsAAP18		461		458
	In Aa_trans Domain	OsAAP19		399		399
	In Aa_trans Domain	Solanum tuberosum
	In Aa_trans Domain	StAAP1		469		464
	In Aa_trans Domain	StAAP2		455		455
	In Aa_trans Domain	StAAP3		456		456
	In Aa_trans Domain	StAAP4		463		459
	In Aa_trans Domain	StAAP5		452		447
	In Aa_trans Domain	StAAP6		468		463
	In Aa_trans Domain	StAAP7		468		463
	In Aa_trans Domain	StAAP8		474		469
	In Aa_trans Domain	Zea mays
	In Aa_trans Domain	ZmAAAP09		454		449
	In Aa_trans Domain	ZmAAAP14		469		469
	In Aa_trans Domain	ZmAAAP17		323		318
	In Aa_trans Domain	ZmAAAP18		488		484
	In Aa_trans Domain	ZmAAAP21		483		478
	In Aa_trans Domain	ZmAAAP22		454		451
	In Aa_trans Domain	ZmAAAP29		467		462
	In Aa_trans Domain	ZmAAAP33		462		457
	In Aa_trans Domain	ZmAAAP36		468		465
	In Aa_trans Domain	ZmAAAP45		471		467
	In Aa_trans Domain	ZmAAAP46		456		452
	In Aa_trans Domain	ZmAAAP52		471		470
	In Aa_trans Domain	ZmAAAP54		466		466
	In Aa_trans Domain	ZmAAAP55		449		444
	In Aa_trans Domain	ZmAAAP56		470		466
	In Aa_trans Domain	ZmAAAP59		459		455
	In Aa_trans Domain	ZmAAAP60		474		469
	In Aa_trans Domain	ZmAAAP64		492		448
	In Aa_trans Domain	ZmAAAP65		467		462
	In Aa_trans Domain	ZmAAAP66		472		467
	In Aa_trans Domain	ZmAAAP67		1258		1253
	In Aa_trans Domain	ZmAAAP69		464		459
