# Supplementary material for: Evolutionary significance of amino acid permease transporters in 17 plants from Chlorophyta to Angiospermae
Source: BMC Genomics. 2020 Jun 5;21:391. doi: 10.1186/s12864-020-6729-3 (PMC7275304; doi:10.1186/s12864-020-6729-3)
Supplement: Supplementary file 13 — Additional file 13.. The result of NCBI-CDD which include the mainly domain in each protein. [file 12864_2020_6729_MOESM13_ESM.xlsx]

## Sheet: hitdata
Query	Hit type	PSSM-ID	From	To	E-Value	Bitscore	Accession	Short name	Incomplete	Superfamily
Q#1 - >36205	superfamily	320982	34	456	3.15917e-82	259.931	cl00456	SLC5-6-like_sbd superfamily	-	-
Q#2 - >31400	superfamily	320982	41	438	5.94968e-83	261.087	cl00456	SLC5-6-like_sbd superfamily	-	-
Q#3 - >55902	superfamily	320982	38	450	6.90251e-83	261.087	cl00456	SLC5-6-like_sbd superfamily	-	-
Q#4 - >24967	superfamily	320982	62	433	1.15196e-55	189.825	cl00456	SLC5-6-like_sbd superfamily	-	-
Q#5 - >29311	superfamily	320982	63	441	1.62814e-47	168.253	cl00456	SLC5-6-like_sbd superfamily	-	-
Q#6 - >Sphfalx0000s0509.1	specific	279788	51	490	1.71768e-118	353.92	pfam01490	Aa_trans	-	cl00456
Q#7 - >Sphfalx0007s0033.1	specific	279788	40	479	6.21074e-113	339.282	pfam01490	Aa_trans	-	cl00456
Q#8 - >Sphfalx0007s0031.1	specific	279788	40	479	7.38482e-113	339.282	pfam01490	Aa_trans	-	cl00456
Q#9 - >Sphfalx0015s0259.1	specific	279788	1	410	1.25949e-96	294.984	pfam01490	Aa_trans	-	cl00456
Q#10 - >Sphfalx0013s0130.1	specific	279788	36	446	4.06356e-89	277.265	pfam01490	Aa_trans	-	cl00456
Q#11 - >Sphfalx0007s0128.1	specific	279788	49	417	2.80775e-93	286.51	pfam01490	Aa_trans	-	cl00456
Q#12 - >Sphfalx0084s0063.1	specific	279788	33	446	1.50229e-90	280.732	pfam01490	Aa_trans	-	cl00456
Q#13 - >Sphfalx0616s0001.1	specific	279788	44	448	2.03404e-89	278.035	pfam01490	Aa_trans	-	cl00456
Q#14 - >Sphfalx0002s0399.1	specific	279788	44	448	2.29259e-95	293.443	pfam01490	Aa_trans	-	cl00456
Q#15 - >Sphfalx0040s0186.1	specific	279788	55	467	1.552e-87	273.798	pfam01490	Aa_trans	-	cl00456
Q#16 - >Sphfalx0084s0062.1	superfamily	320982	29	463	1.6454e-74	240.286	cl00456	SLC5-6-like_sbd superfamily	-	-
Q#17 - >Sphfalx0104s0057.1	superfamily	320982	36	470	1.98843e-69	226.804	cl00456	SLC5-6-like_sbd superfamily	-	-
Q#18 - >Sphfalx0014s0033.1	superfamily	320982	49	446	4.14505e-69	225.263	cl00456	SLC5-6-like_sbd superfamily	-	-
Q#19 - >Sphfalx0005s0085.1	superfamily	320982	29	461	7.06194e-74	239.13	cl00456	SLC5-6-like_sbd superfamily	-	-
Q#20 - >Sphfalx0005s0083.1	superfamily	320982	27	459	4.58302e-78	249.916	cl00456	SLC5-6-like_sbd superfamily	-	-
Q#21 - >Sphfalx0362s0005.1	superfamily	320982	63	473	2.49801e-57	195.217	cl00456	SLC5-6-like_sbd superfamily	-	-
Q#22 - >Sphfalx0333s0002.1	superfamily	320982	61	471	4.41279e-59	199.84	cl00456	SLC5-6-like_sbd superfamily	-	-
Q#23 - >Sphfalx0362s0007.1	superfamily	320982	63	473	8.43285e-60	201.766	cl00456	SLC5-6-like_sbd superfamily	-	-
Q#24 - >Sphfalx0025s0047.1	superfamily	320982	62	467	3.89146e-58	197.143	cl00456	SLC5-6-like_sbd superfamily	-	-
Q#25 - >Sphfalx0003s0314.1	superfamily	320982	67	477	1.55577e-53	185.202	cl00456	SLC5-6-like_sbd superfamily	-	-
Q#26 - >Sphfalx0026s0089.1	superfamily	320982	94	489	1.06363e-63	212.551	cl00456	SLC5-6-like_sbd superfamily	-	-
Q#27 - >Sphfalx0018s0093.1	superfamily	320982	105	495	1.83276e-60	204.462	cl00456	SLC5-6-like_sbd superfamily	-	-
Q#28 - >Sphfalx0007s0047.1	superfamily	320982	88	483	3.75466e-60	202.921	cl00456	SLC5-6-like_sbd superfamily	-	-
Q#29 - >Sphfalx0075s0052.1	superfamily	320982	104	503	6.23719e-58	197.914	cl00456	SLC5-6-like_sbd superfamily	-	-
Q#30 - >Sphfalx0168s0015.1	superfamily	320982	67	471	5.27406e-52	180.965	cl00456	SLC5-6-like_sbd superfamily	-	-
Q#31 - >Sphfalx0193s0030.1	superfamily	320982	67	470	8.97108e-53	182.891	cl00456	SLC5-6-like_sbd superfamily	-	-
Q#32 - >Sphfalx0065s0034.1	superfamily	320982	75	488	1.51973e-40	150.534	cl00456	SLC5-6-like_sbd superfamily	-	-
Q#33 - >Sphfalx0065s0028.1	superfamily	320982	77	497	2.59902e-41	152.845	cl00456	SLC5-6-like_sbd superfamily	-	-
Q#34 - >Sphfalx0193s0031.1	superfamily	320982	67	471	1.05256e-50	177.498	cl00456	SLC5-6-like_sbd superfamily	-	-
Q#35 - >Sphfalx0257s0017.1	superfamily	320982	81	489	2.18797e-43	158.238	cl00456	SLC5-6-like_sbd superfamily	-	-
Q#36 - >PpAAP9B	specific	279788	42	481	1.04136e-113	341.593	pfam01490	Aa_trans	-	cl00456
Q#37 - >PpAAP9A	specific	279788	55	464	7.7077e-98	300.762	pfam01490	Aa_trans	-	cl00456
Q#38 - >Pp3c13_12390V3.1	specific	279788	35	437	1.58006e-91	283.043	pfam01490	Aa_trans	-	cl00456
Q#39 - >Pp3c14_9480V3.1	specific	279788	51	479	2.9282e-90	281.117	pfam01490	Aa_trans	-	cl00456
Q#40 - >Pp3c17_11220V3.1	superfamily	320982	46	474	2.77245e-84	265.709	cl00456	SLC5-6-like_sbd superfamily	-	-
Q#41 - >Pp3c11_19940V3.1	superfamily	320982	39	437	1.97826e-66	218.329	cl00456	SLC5-6-like_sbd superfamily	-	-
Q#42 - >Pp3c3_11320V3.1	superfamily	320982	45	450	4.11676e-61	204.462	cl00456	SLC5-6-like_sbd superfamily	-	-
Q#43 - >Pp3c8_19000V3.1	superfamily	320982	41	451	3.76023e-57	194.062	cl00456	SLC5-6-like_sbd superfamily	-	-
Q#44 - >Pp3c23_12700V3.1	superfamily	320982	41	450	9.85881e-65	214.092	cl00456	SLC5-6-like_sbd superfamily	-	-
Q#45 - >Pp3c9_4450V3.1	superfamily	320982	57	457	1.2542e-51	179.809	cl00456	SLC5-6-like_sbd superfamily	-	-
Q#46 - >Pp3c6_1540V3.1	superfamily	320982	144	558	6.72233e-50	177.498	cl00456	SLC5-6-like_sbd superfamily	-	-
Q#47 - >Pp3c21_14080V3.1	superfamily	320982	5	318	8.17536e-29	115.481	cl00456	SLC5-6-like_sbd superfamily	-	-
Q#48 - >Mapoly0047s0067.1	specific	279788	57	489	5.00833e-105	319.637	pfam01490	Aa_trans	-	cl00456
Q#49 - >Mapoly0134s0048.1	specific	279788	64	501	2.99585e-98	302.303	pfam01490	Aa_trans	-	cl00456
Q#50 - >Mapoly0004s0095.1	specific	279788	51	489	1.57674e-98	302.688	pfam01490	Aa_trans	-	cl00456
Q#51 - >Mapoly0170s0014.1	specific	279788	24	440	6.15983e-96	294.599	pfam01490	Aa_trans	-	cl00456
Q#52 - >Mapoly0130s0012.1	specific	279788	39	452	6.31128e-97	297.68	pfam01490	Aa_trans	-	cl00456
Q#53 - >Mapoly0052s0005.1	specific	279788	51	456	8.70258e-104	315.4	pfam01490	Aa_trans	-	cl00456
Q#54 - >Mapoly0032s0116.1	superfamily	320982	40	447	4.23821e-51	177.883	cl00456	SLC5-6-like_sbd superfamily	-	-
Q#55 - >Mapoly0032s0115.1	superfamily	320982	43	453	8.42247e-58	195.988	cl00456	SLC5-6-like_sbd superfamily	-	-
Q#56 - >Mapoly0040s0055.1	superfamily	320982	195	604	3.22015e-52	184.432	cl00456	SLC5-6-like_sbd superfamily	-	-
Q#57 - >Mapoly0107s0041.1	superfamily	320982	184	594	7.99862e-56	194.062	cl00456	SLC5-6-like_sbd superfamily	-	-
Q#58 - >SmAAP9A	specific	279788	43	480	2.22369e-105	320.022	pfam01490	Aa_trans	-	cl00456
Q#59 - >SmAAP9C	specific	279788	26	458	1.44904e-104	317.326	pfam01490	Aa_trans	-	cl00456
Q#60 - >SmAAP10	specific	279788	34	475	2.93305e-96	296.525	pfam01490	Aa_trans	-	cl00456
Q#61 - >SmAAP9B	specific	279788	23	446	2.46501e-101	308.466	pfam01490	Aa_trans	-	cl00456
Q#62 - >270979	specific	279788	49	459	3.95458e-100	306.155	pfam01490	Aa_trans	-	cl00456
Q#63 - >127260	specific	279788	11	416	3.36534e-93	286.51	pfam01490	Aa_trans	-	cl00456
Q#64 - >75458	superfamily	320982	9	411	8.38578e-65	213.322	cl00456	SLC5-6-like_sbd superfamily	-	-
Q#65 - >156907	superfamily	320982	23	432	1.50621e-57	194.832	cl00456	SLC5-6-like_sbd superfamily	-	-
Q#66 - >127270	superfamily	320982	22	415	3.61412e-64	212.166	cl00456	SLC5-6-like_sbd superfamily	-	-
Q#67 - >173454	superfamily	320982	30	452	6.18249e-62	206.773	cl00456	SLC5-6-like_sbd superfamily	-	-
Q#68 - >98385	superfamily	320982	22	417	2.15872e-51	178.654	cl00456	SLC5-6-like_sbd superfamily	-	-
Q#69 - >413158	superfamily	320982	22	367	1.90068e-46	164.016	cl00456	SLC5-6-like_sbd superfamily	-	-
Q#70 - >99162	superfamily	320982	85	493	5.70711e-54	186.743	cl00456	SLC5-6-like_sbd superfamily	-	-
Q#71 - >98878	superfamily	320982	73	484	3.71911e-48	170.95	cl00456	SLC5-6-like_sbd superfamily	-	-
Q#72 - >426884	superfamily	320982	58	303	3.46244e-35	134.356	cl00456	SLC5-6-like_sbd superfamily	C	-
Q#73 - >pa__MA_101691g0010	specific	279788	39	407	4.98065e-89	275.724	pfam01490	Aa_trans	-	cl00456
Q#74 - >pa__MA_14300g0010	specific	279788	39	470	2.16556e-102	311.933	pfam01490	Aa_trans	-	cl00456
Q#75 - >pa__MA_165784g0010	specific	279788	33	465	7.35595e-103	313.088	pfam01490	Aa_trans	-	cl00456
Q#76 - >pa__MA_402129g0010	specific	279788	49	483	6.70433e-112	336.971	pfam01490	Aa_trans	-	cl00456
Q#77 - >pa__MA_43770g0010	specific	279788	49	482	1.56584e-114	343.519	pfam01490	Aa_trans	-	cl00456
Q#78 - >pa__MA_6860g0010	specific	279788	11	446	1.20976e-96	296.14	pfam01490	Aa_trans	-	cl00456
Q#79 - >pa__MA_74043g0010	specific	279788	48	482	2.48112e-118	353.534	pfam01490	Aa_trans	-	cl00456
Q#80 - >pa__MA_889393g0010	superfamily	320982	25	422	1.12754e-84	264.553	cl00456	SLC5-6-like_sbd superfamily	-	-
Q#81 - >pa__MA_902657g0010	specific	279788	25	460	7.09662e-102	310.007	pfam01490	Aa_trans	-	cl00456
Q#82 - >scaffold00017.258	specific	279788	43	484	8.69502e-116	346.986	pfam01490	Aa_trans	-	cl00456
Q#83 - >scaffold00033.54	specific	279788	27	462	1.33216e-95	294.599	pfam01490	Aa_trans	-	cl00456
Q#84 - >scaffold00033.53	specific	279788	36	471	4.28404e-97	298.451	pfam01490	Aa_trans	-	cl00456
Q#85 - >scaffold00071.167	specific	279788	23	460	1.02292e-97	299.606	pfam01490	Aa_trans	-	cl00456
Q#86 - >scaffold00071.161	specific	279788	11	442	7.35782e-93	286.895	pfam01490	Aa_trans	-	cl00456
Q#87 - >scaffold00061.89	specific	279788	20	453	8.78528e-92	283.813	pfam01490	Aa_trans	-	cl00456
Q#88 - >scaffold00071.165	superfamily	320982	21	459	6.76483e-85	266.865	cl00456	SLC5-6-like_sbd superfamily	-	-
Q#89 - >scaffold00005.76	specific	279788	30	428	9.65795e-102	308.851	pfam01490	Aa_trans	-	cl00456
Q#90 - >scaffold00040.261	superfamily	320982	23	430	6.18866e-53	182.506	cl00456	SLC5-6-like_sbd superfamily	-	-
Q#91 - >scaffold00002.493	superfamily	320982	17	419	2.35715e-59	199.069	cl00456	SLC5-6-like_sbd superfamily	-	-
Q#92 - >scaffold00015.85	superfamily	320982	30	440	4.95486e-58	196.373	cl00456	SLC5-6-like_sbd superfamily	-	-
Q#93 - >scaffold00001.289	superfamily	320982	171	583	1.3798e-46	168.639	cl00456	SLC5-6-like_sbd superfamily	-	-
Q#94 - >scaffold00166.19	superfamily	320982	34	426	1.49957e-53	184.047	cl00456	SLC5-6-like_sbd superfamily	-	-
Q#95 - >scaffold00029.259	superfamily	320982	74	448	9.75201e-80	253.768	cl00456	SLC5-6-like_sbd superfamily	-	-
Q#96 - >scaffold00059.251	superfamily	320982	123	535	7.14259e-43	157.853	cl00456	SLC5-6-like_sbd superfamily	-	-
Q#97 - >scaffold00166.21	superfamily	320982	34	445	4.74634e-46	164.401	cl00456	SLC5-6-like_sbd superfamily	-	-
Q#98 - >AtAAP1	specific	279788	37	472	7.46868e-132	387.432	pfam01490	Aa_trans	-	cl00456
Q#99 - >AtAAP2	specific	279788	46	481	5.60156e-127	375.491	pfam01490	Aa_trans	-	cl00456
Q#100 - >AtAAP3	specific	279788	30	450	3.73669e-119	354.69	pfam01490	Aa_trans	-	cl00456
Q#101 - >AtAAP4	specific	279788	19	454	4.32952e-120	357.001	pfam01490	Aa_trans	-	cl00456
Q#102 - >AtAAP5	specific	279788	28	468	1.23675e-128	379.343	pfam01490	Aa_trans	-	cl00456
Q#103 - >AtAAP6	specific	279788	33	470	2.17846e-130	383.58	pfam01490	Aa_trans	-	cl00456
Q#104 - >AtAAP7	superfamily	320982	26	462	1.06648e-77	247.99	cl00456	SLC5-6-like_sbd superfamily	-	-
Q#105 - >AtAAP8	specific	279788	28	462	9.66164e-121	358.927	pfam01490	Aa_trans	-	cl00456
Q#106 - >OsAAP1	specific	279788	39	474	5.51735e-113	339.282	pfam01490	Aa_trans	-	cl00456
Q#107 - >OsAAP2	specific	279788	40	470	5.85386e-96	295.754	pfam01490	Aa_trans	-	cl00456
Q#108 - >OsAAP3	specific	279788	42	473	3.06542e-114	342.749	pfam01490	Aa_trans	-	cl00456
Q#109 - >OsAAP4	superfamily	320982	18	451	6.18341e-83	261.472	cl00456	SLC5-6-like_sbd superfamily	-	-
Q#110 - >OsAAP5	specific	279788	17	448	4.95877e-92	284.969	pfam01490	Aa_trans	-	cl00456
Q#111 - >OsAAP6	specific	279788	20	452	8.2691e-104	315.014	pfam01490	Aa_trans	-	cl00456
Q#112 - >OsAAP7	specific	279788	42	484	7.79725e-112	336.971	pfam01490	Aa_trans	-	cl00456
Q#113 - >OsAAP8	specific	279788	41	462	9.22306e-107	323.489	pfam01490	Aa_trans	-	cl00456
Q#114 - >OsAAP9	specific	279788	71	506	1.12005e-114	345.06	pfam01490	Aa_trans	-	cl00456
Q#115 - >OsAAP10	specific	279788	29	465	3.75776e-89	277.65	pfam01490	Aa_trans	-	cl00456
Q#116 - >OsAAP11	specific	279788	37	462	4.96753e-112	336.586	pfam01490	Aa_trans	-	cl00456
Q#117 - >OsAAP12	specific	279788	30	454	3.16653e-100	306.155	pfam01490	Aa_trans	-	cl00456
Q#118 - >OsAAP13	specific	279788	29	462	3.00435e-94	290.747	pfam01490	Aa_trans	-	cl00456
Q#119 - >OsAAP14	specific	279788	23	464	3.80597e-91	282.658	pfam01490	Aa_trans	-	cl00456
Q#120 - >OsAAP15	specific	279788	34	451	1.8931e-108	327.341	pfam01490	Aa_trans	-	cl00456
Q#121 - >OsAAP16	specific	279788	34	451	2.25077e-108	327.341	pfam01490	Aa_trans	-	cl00456
Q#122 - >OsAAP17	superfamily	320982	44	488	4.68786e-62	208.314	cl00456	SLC5-6-like_sbd superfamily	-	-
Q#123 - >OsAAP18	specific	279788	35	461	3.82813e-107	323.874	pfam01490	Aa_trans	-	cl00456
Q#124 - >OsAAP19	superfamily	320982	32	398	9.38414e-67	217.559	cl00456	SLC5-6-like_sbd superfamily	-	-
Q#125 - >StAAP1	specific	279788	33	467	4.3619e-119	354.69	pfam01490	Aa_trans	-	cl00456
Q#126 - >StAAP2	specific	279788	24	455	6.51882e-103	312.703	pfam01490	Aa_trans	-	cl00456
Q#127 - >StAAP3	specific	279788	24	456	2.22381e-109	329.652	pfam01490	Aa_trans	-	cl00456
Q#128 - >StAAP4	specific	279788	28	461	1.21786e-122	363.55	pfam01490	Aa_trans	-	cl00456
Q#129 - >StAAP5	specific	279788	22	452	3.93721e-98	300.377	pfam01490	Aa_trans	-	cl00456
Q#130 - >StAAP6	specific	279788	35	468	6.99015e-87	271.872	pfam01490	Aa_trans	-	cl00456
Q#131 - >StAAP7	specific	279788	34	468	1.67103e-118	353.149	pfam01490	Aa_trans	-	cl00456
Q#132 - >StAAP8	specific	279788	38	472	1.61215e-115	345.83	pfam01490	Aa_trans	-	cl00456
Q#133 - >ZmAAAP45	superfamily	320982	20	467	1.5253e-78	250.686	cl00456	SLC5-6-like_sbd superfamily	-	-
Q#134 - >ZmAAAP18	specific	279788	58	473	8.28043e-114	341.978	pfam01490	Aa_trans	-	cl00456
Q#135 - >ZmAAAP17	superfamily	320982	23	318	1.43655e-40	146.682	cl00456	SLC5-6-like_sbd superfamily	-	-
Q#136 - >ZmAAAP64	specific	279788	39	492	7.40323e-106	321.178	pfam01490	Aa_trans	-	cl00456
Q#137 - >ZmAAAP14	specific	279788	38	468	3.86034e-113	339.667	pfam01490	Aa_trans	-	cl00456
Q#138 - >ZmAAAP55	specific	279788	17	449	3.65074e-99	303.073	pfam01490	Aa_trans	-	cl00456
Q#139 - >ZmAAAP56	specific	279788	32	466	1.49773e-93	289.591	pfam01490	Aa_trans	-	cl00456
Q#140 - >ZmAAAP52	specific	279788	37	470	4.55509e-112	336.971	pfam01490	Aa_trans	-	cl00456
Q#141 - >ZmAAAP21	specific	279788	44	468	8.33749e-111	334.274	pfam01490	Aa_trans	-	cl00456
Q#142 - >ZmAAAP60	specific	279788	42	472	3.8024e-110	331.963	pfam01490	Aa_trans	-	cl00456
Q#143 - >ZmAAAP59	specific	279788	34	458	2.5695e-106	321.948	pfam01490	Aa_trans	-	cl00456
Q#144 - >ZmAAAP09	specific	279788	22	454	2.79296e-99	303.458	pfam01490	Aa_trans	-	cl00456
Q#145 - >ZmAAAP66	specific	279788	41	471	2.41499e-114	342.749	pfam01490	Aa_trans	-	cl00456
Q#146 - >ZmAAAP36	specific	279788	38	468	1.53391e-87	273.413	pfam01490	Aa_trans	-	cl00456
Q#147 - >ZmAAAP54	specific	279788	27	466	6.32737e-114	341.593	pfam01490	Aa_trans	-	cl00456
Q#148 - >ZmAAAP69	specific	279788	30	464	5.90261e-97	297.68	pfam01490	Aa_trans	-	cl00456
Q#149 - >ZmAAAP29	specific	279788	31	466	6.03386e-102	310.777	pfam01490	Aa_trans	-	cl00456
Q#150 - >ZmAAAP46	specific	279788	33	455	1.0474e-103	315.014	pfam01490	Aa_trans	-	cl00456
Q#151 - >ZmAAAP33	specific	279788	31	461	1.25322e-109	330.422	pfam01490	Aa_trans	-	cl00456
Q#152 - >ZmAAAP67	specific	279788	827	1242	4.82408e-123	386.662	pfam01490	Aa_trans	-	cl00456
Q#153 - >ZmAAAP65	specific	279788	36	453	1.04109e-113	340.823	pfam01490	Aa_trans	-	cl00456
Q#154 - >ZmAAAP22	specific	279788	22	450	3.19591e-94	290.747	pfam01490	Aa_trans	-	cl00456
